# Supplementary material for: The Genetic Basis of Color Polymorphism in the Orb‐Web Spider Gasteracantha cancriformis
Source: Ecol Evol. 2026 Mar 23;16(3):e73315. doi: 10.1002/ece3.73315 (PMC13093652; doi:10.1002/ece3.73315)
Supplement: Supplementary file 2 — Tables S1–S6: ece373315‐sup‐0002‐Tables.xlsx. [file ECE3-16-e73315-s002.xlsx]

## Sheet: Table_S1
Table S1. RNA-seq reads filtering and mapping statistics
Sample	Phenotype	# of raw reads	# of reads after filtering	Q30 (%)	GC (%)	Reads mapped (%)
PTBL001	Black	43,942,220	43,424,656	92.56	37.74	93.0651
PTBL002	Black	49,572,882	48,499,432	90.63	39.39	91.1238
PTBL003	Black	49,865,612	49,360,922	92.53	39.5	93.4492
PTBL004	Black	41,821,196	41,268,140	91.63	38.78	91.999
PTBL005	Black	48,272,978	47,724,172	92.78	38.8	93.219
PTOR001	Orange	57,167,374	56,481,488	92.75	39.63	95.5726
PTOR002	Orange	54,684,610	54,050,444	92.66	39.49	96.2317
PTOR003	Orange	49,575,708	48,877,186	92.77	40.01	93.057
PTOR004	Orange	46,738,040	45,707,066	91.85	39.85	95.9326
PTOR005	Orange	47,233,816	46,524,242	92.25	41.47	94.3437
PTOR006	Orange	49,209,970	47,411,438	93.45	40.56	95.9995
PTOR007	Orange	46,656,156	44,984,386	91.98	41.39	96.6696
PTOR008	Orange	43,765,614	41,933,822	92.32	40.29	94.6367
PTWH001	White	43,559,988	42,976,570	92.21	39.48	93.5209
PTWH002	White	41,204,894	40,768,666	92.66	39.7	95.734
PTWH003	White	48,498,442	48,052,620	93.25	39.98	91.3444
PTWH004	White	43,874,710	43,329,832	92.41	39.35	90.5507
PTWH005	White	52,451,014	51,625,888	92.6	40.51	90.5544
PTWH006	White	41,579,742	40,020,196	92.05	38.46	93.4963
PTWH007	White	44,817,930	42,930,166	91.28	39.78	95.5525
PTWH008	White	42,871,114	41,278,126	90.57	39.54	95.2256
PTYE001	Yellow	44,441,384	43,967,732	92.7	39.32	92.7404
PTYE002	Yellow	43,321,368	42,901,416	92.53	38.83	95.925
PTYE003	Yellow	52,605,214	52,104,276	90.03	39.38	95.7201
PTYE004	Yellow	53,104,978	51,748,840	92.38	38.15	95.4937
PTYE005	Yellow	64,676,116	63,734,510	92.02	40.46	90.759
PTYE006	Yellow	42,147,328	40,719,216	92.7	39.32	95.462
PTYE007	Yellow	42,816,740	41,335,900	90.03	39.38	92.7655
PTYE008	Yellow	42,966,100	41,467,170	92.02	40.46	92.7298

## Sheet: Table_S2
Table S1. Annotation results derived from BLASTx (nr database), BLAStp (Swiss-Prot Database) and BLAST2GO
Sequence Name	Blastx Hit Accession	Blastx Hit Description	Blastx Similarity (%)	Blastx Hit Taxonomy Name	Blastx Hit E-Value	Blastp Hit Accession	Blastp Hit Description	Blastp Similarity (%)	Blastp Hit E-Value	Mapping Gene Name	Mapping GO ID	Mapping GO Term	Mapping GO Category	Annotation GO ID	Annotation GO Term	Annotation GO Category	Enzyme Code	Enzyme Name	InterPro Accession	InterPro Type	InterPro Name	InterPro Signatures	InterPro GO ID	InterPro GO Term	InterPro GO Category
TRINITY_DN5389_c0_g1_i1	KAF8791731.1	Zwei Ig domain protein zig-8 like protein	100	Argiope bruennichi	0	D3YXG0	Hemicentin-1	79.8	9.41e-05	NA	NA	NA	NA	GO:0005886;GO:0034330;GO:0050877	plasma membrane;cell junction organization;nervous system process	Cellular Component;Biological Process;Biological Process	NA	NA	noIPR;IPR013783;IPR013783;IPR037448;IPR007110;noIPR;IPR036179	HOMOLOGOUS_SUPERFAMILY;HOMOLOGOUS_SUPERFAMILY;HOMOLOGOUS_SUPERFAMILY;FAMILY;DOMAIN;DOMAIN;HOMOLOGOUS_SUPERFAMILY	PAS domain superfamily;Immunoglobulin-like fold;Immunoglobulin-like fold;Zwei Ig domain protein zig-8;Immunoglobulin-like domain;Immunoglobulin-like domain;Immunoglobulin-like domain superfamily	PF13927 (PFAM);G3DSA:2.60.40.10 (GENE3D);G3DSA:2.60.40.10 (GENE3D);PTHR23279 (PANTHER);PS50835 (PROSITE_PROFILES);cd00096 (CDD);SSF48726 (SUPERFAMILY)	;;;GO:0031252/GO:0034330/GO:0043005/GO:0071840/GO:0110165/GO:0009987/GO:0031256/GO:0050808/GO:0098590/GO:0071944/GO:0005886/GO:0120025/GO:0042995/GO:0031253/GO:0016043/GO:0016020;;;	;;;cell leading edge/cell junction organization/neuron projection/cellular component organization or biogenesis/cellular anatomical entity/cellular process/leading edge membrane/synapse organization/plasma membrane region/cell periphery/plasma membrane/plasma membrane bounded cell projection/cell projection/cell projection membrane/cellular component organization/membrane;;;	;;;Cellular Component/Biological Process/Cellular Component/Biological Process/Cellular Component/Biological Process/Cellular Component/Biological Process/Cellular Component/Cellular Component/Cellular Component/Cellular Component/Cellular Component/Cellular Component/Biological Process/Cellular Component;;;
TRINITY_DN5389_c0_g1_i8	KAF8791731.1	Zwei Ig domain protein zig-8 like protein	100	Argiope bruennichi	0	D3YXG0	Hemicentin-1	79.8	9.41e-05	NA	NA	NA	NA	GO:0005886;GO:0034330;GO:0050877	plasma membrane;cell junction organization;nervous system process	Cellular Component;Biological Process;Biological Process	NA	NA	noIPR;IPR013783;IPR013783;IPR037448;IPR007110;noIPR;IPR036179	HOMOLOGOUS_SUPERFAMILY;HOMOLOGOUS_SUPERFAMILY;HOMOLOGOUS_SUPERFAMILY;FAMILY;DOMAIN;DOMAIN;HOMOLOGOUS_SUPERFAMILY	PAS domain superfamily;Immunoglobulin-like fold;Immunoglobulin-like fold;Zwei Ig domain protein zig-8;Immunoglobulin-like domain;Immunoglobulin-like domain;Immunoglobulin-like domain superfamily	PF13927 (PFAM);G3DSA:2.60.40.10 (GENE3D);G3DSA:2.60.40.10 (GENE3D);PTHR23279 (PANTHER);PS50835 (PROSITE_PROFILES);cd00096 (CDD);SSF48726 (SUPERFAMILY)	;;;GO:0031252/GO:0034330/GO:0043005/GO:0071840/GO:0110165/GO:0009987/GO:0031256/GO:0050808/GO:0098590/GO:0071944/GO:0005886/GO:0120025/GO:0042995/GO:0031253/GO:0016043/GO:0016020;;;	;;;cell leading edge/cell junction organization/neuron projection/cellular component organization or biogenesis/cellular anatomical entity/cellular process/leading edge membrane/synapse organization/plasma membrane region/cell periphery/plasma membrane/plasma membrane bounded cell projection/cell projection/cell projection membrane/cellular component organization/membrane;;;	;;;Cellular Component/Biological Process/Cellular Component/Biological Process/Cellular Component/Biological Process/Cellular Component/Biological Process/Cellular Component/Cellular Component/Cellular Component/Cellular Component/Cellular Component/Cellular Component/Biological Process/Cellular Component;;;
TRINITY_DN1864_c0_g1_i8	KAF8791358.1	Proton channel OtopLc like protein	100	Argiope bruennichi	0	B7Z0W9	Proton channel OtopLc	75.1	1.91e-95	NA	NA	NA	NA	NA	NA	NA	NA	NA	IPR004878;IPR004878	FAMILY;FAMILY	Otopetrin;Otopetrin	PF03189 (PFAM);PTHR21522 (PANTHER)	GO:0016020/GO:1902600/GO:0015252;GO:0016020/GO:1902600/GO:0015252/GO:1902600/GO:0015267/GO:0022857/GO:0009987/GO:0006810/GO:0022803/GO:0005261/GO:0051234/GO:0098662/GO:0015075/GO:0008324/GO:0015078/GO:0034220/GO:0055085/GO:0110165/GO:0022890/GO:0016021/GO:0051179/GO:0098660/GO:0031224/GO:0015318/GO:0005216/GO:0006812/GO:0005215/GO:0098655/GO:0016020/GO:0006811	membrane/proton transmembrane transport/proton channel activity;membrane/proton transmembrane transport/proton channel activity/proton transmembrane transport/channel activity/transmembrane transporter activity/cellular process/transport/passive transmembrane transporter activity/cation channel activity/establishment of localization/inorganic cation transmembrane transport/ion transmembrane trans…	Cellular Component/Biological Process/Molecular Function;Cellular Component/Biological Process/Molecular Function/Biological Process/Molecular Function/Molecular Function/Biological Process/Biological Process/Molecular Function/Molecular Function/Biological Process/Biological Process/Molecular Function/Molecular Function/Molecular Function/Biological Process/Biological Process/Cellular Component/…
TRINITY_DN5182_c1_g1_i10	KAF8782019.1	Heme-binding protein 1 like protein	100	Argiope bruennichi	0	Q148C9	Heme-binding protein 1	75.4	1.82e-31	NA	NA	NA	NA	NA	NA	NA	NA	NA	IPR006917;IPR011256;IPR006917;IPR011256	FAMILY;HOMOLOGOUS_SUPERFAMILY;FAMILY;HOMOLOGOUS_SUPERFAMILY	SOUL haem-binding protein;Regulatory factor, effector binding domain superfamily;SOUL haem-binding protein;Regulatory factor, effector binding domain superfamily	PF04832 (PFAM);G3DSA:3.20.80.10 (GENE3D);PTHR11220 (PANTHER);SSF55136 (SUPERFAMILY)	;;;	;;;	;;;
TRINITY_DN28023_c0_g1_i1	KAF8796180.1	Notch-regulated ankyrin repeat-containing	100	Argiope bruennichi/Araneus ventricosus	0	Q7T3Y0	Notch-regulated ankyrin repeat-containing protein A	70.6	2.71e-17	NA	NA	NA	NA	NA	NA	NA	NA	NA	IPR036770;IPR002110;noIPR;IPR002110;noIPR;noIPR;IPR002110;IPR036770	HOMOLOGOUS_SUPERFAMILY;REPEAT;REPEAT;REPEAT;REPEAT;REPEAT;REPEAT;HOMOLOGOUS_SUPERFAMILY	Ankyrin repeat-containing domain superfamily;Ankyrin repeat;Ankyrin repeat;Ankyrin repeat;Ankyrin repeat;Ankyrin repeat;Ankyrin repeat;Ankyrin repeat-containing domain superfamily	G3DSA:1.25.40.20 (GENE3D);PF12796 (PFAM);PTHR24179 (PANTHER);PS50088 (PROSITE_PROFILES);PS50297 (PROSITE_PROFILES);PS50297 (PROSITE_PROFILES);PS50088 (PROSITE_PROFILES);SSF48403 (SUPERFAMILY)	;GO:0005515;GO:0005737/GO:0030234/GO:0110165/GO:0016787/GO:0098772/GO:0019899/GO:0016791/GO:0005515/GO:0005622/GO:0019902/GO:0004857/GO:0005488/GO:0016788/GO:0019208/GO:0042578/GO:0003824;GO:0005515;;;GO:0005515;	;protein binding;cytoplasm/enzyme regulator activity/cellular anatomical entity/hydrolase activity/molecular function regulator activity/enzyme binding/phosphatase activity/protein binding/intracellular anatomical structure/phosphatase binding/enzyme inhibitor activity/binding/hydrolase activity, acting on ester bonds/phosphatase regulator activity/phosphoric ester hydrolase activity/catalytic ac…	;Molecular Function;Cellular Component/Molecular Function/Cellular Component/Molecular Function/Molecular Function/Molecular Function/Molecular Function/Molecular Function/Cellular Component/Molecular Function/Molecular Function/Molecular Function/Molecular Function/Molecular Function/Molecular Function/Molecular Function;Molecular Function;;;Molecular Function;
TRINITY_DN5314_c5_g1_i4	KAF8792061.1	Rhomboid-related protein 3 like protein	100	Argiope bruennichi	0	P58872	Rhomboid-related protein 3	72	9.47e-91	NA	NA	NA	NA	NA	NA	NA	NA	NA	noIPR;IPR017213;IPR022764;IPR035952;noIPR;IPR011992;IPR035952	HOMOLOGOUS_SUPERFAMILY;FAMILY;DOMAIN;HOMOLOGOUS_SUPERFAMILY;HOMOLOGOUS_SUPERFAMILY;HOMOLOGOUS_SUPERFAMILY;HOMOLOGOUS_SUPERFAMILY	Armadillo-type fold;Peptidase S54, rhomboid, metazoan;Peptidase S54, rhomboid domain;Rhomboid-like superfamily;Rhomboid-like superfamily;EF-hand domain pair;Rhomboid-like superfamily	G3DSA:1.10.238.10 (GENE3D);PIRSF037470 (PIRSF);PF01694 (PFAM);G3DSA:1.20.1540.10 (GENE3D);PTHR45840 (PANTHER);SSF47473 (SUPERFAMILY);SSF144091 (SUPERFAMILY)	;GO:0004252/GO:0016020;GO:0004252/GO:0016020;;GO:0004252/GO:0016787/GO:0140096/GO:0008233/GO:0017171/GO:0008236/GO:0003824/GO:0004175;;	;serine-type endopeptidase activity/membrane;serine-type endopeptidase activity/membrane;;serine-type endopeptidase activity/hydrolase activity/catalytic activity, acting on a protein/peptidase activity/serine hydrolase activity/serine-type peptidase activity/catalytic activity/endopeptidase activity;;	;Molecular Function/Cellular Component;Molecular Function/Cellular Component;;Molecular Function/Molecular Function/Molecular Function/Molecular Function/Molecular Function/Molecular Function/Molecular Function/Molecular Function;;
TRINITY_DN25143_c0_g1_i1	KAF8785065.1	Homeobox protein OTX2 like protein	100	Argiope bruennichi	0	Q91813	Homeobox protein OTX2-A	74.3	6.08e-41	NA	NA	NA	NA	NA	NA	NA	NA	NA	IPR001356;noIPR;noIPR;noIPR;noIPR;noIPR;noIPR;IPR001356;IPR001356;IPR009057	DOMAIN;DOMAIN;DOMAIN;DOMAIN;DOMAIN;DOMAIN;DOMAIN;DOMAIN;DOMAIN;HOMOLOGOUS_SUPERFAMILY	Homeobox domain;Homeobox domain;Homeobox domain;Homeobox domain;Homeobox domain;Homeobox domain;Homeobox domain;Homeobox domain;Homeobox domain;Homeobox-like domain superfamily	PF00046 (PFAM);G3DSA:1.10.10.60 (GENE3D);mobidb-lite (MOBIDB_LITE);mobidb-lite (MOBIDB_LITE);mobidb-lite (MOBIDB_LITE);mobidb-lite (MOBIDB_LITE);PTHR45793 (PANTHER);PS50071 (PROSITE_PROFILES);cd00086 (CDD);SSF46689 (SUPERFAMILY)	GO:0003677;;;;;;GO:0003700/GO:0043226/GO:0043565/GO:0097159/GO:0009987/GO:0043229/GO:0043170/GO:0016070/GO:1990837/GO:0097659/GO:0031326/GO:0018130/GO:0044271/GO:0010467/GO:0031323/GO:0051252/GO:0065007/GO:0009889/GO:0046483/GO:0110165/GO:0008152/GO:0051171/GO:0044238/GO:0080090/GO:0050789/GO:0009059/GO:0000981/GO:0001067/GO:0044237/GO:2001141/GO:0019222/GO:0005634/GO:0005622/GO:0006807/GO:000548…	DNA binding;;;;;;DNA-binding transcription factor activity/organelle/sequence-specific DNA binding/organic cyclic compound binding/cellular process/intracellular organelle/macromolecule metabolic process/RNA metabolic process/sequence-specific double-stranded DNA binding/nucleic acid-templated transcription/regulation of cellular biosynthetic process/heterocycle biosynthetic process/cellular nitr…	Molecular Function;;;;;;Molecular Function/Cellular Component/Molecular Function/Molecular Function/Biological Process/Cellular Component/Biological Process/Biological Process/Molecular Function/Biological Process/Biological Process/Biological Process/Biological Process/Biological Process/Biological Process/Biological Process/Biological Process/Biological Process/Biological Process/Cellular Compo…
TRINITY_DN395_c0_g1_i17	KAF8796408.1	Disks large like protein	100	Argiope bruennichi	0	E9Q9R9	Disks large homolog 5	76.4	4.99e-49	NA	NA	NA	NA	NA	NA	NA	NA	NA	IPR027417;IPR008145;noIPR;IPR008144;IPR027417	HOMOLOGOUS_SUPERFAMILY;DOMAIN;DOMAIN;DOMAIN;HOMOLOGOUS_SUPERFAMILY	P-loop containing nucleoside triphosphate hydrolase;Guanylate kinase/L-type calcium channel beta subunit;Guanylate kinase/L-type calcium channel beta subunit;Guanylate kinase-like domain;P-loop containing nucleoside triphosphate hydrolase	G3DSA:3.40.50.300 (GENE3D);PF00625 (PFAM);PTHR46360 (PANTHER);PS50052 (PROSITE_PROFILES);SSF52540 (SUPERFAMILY)	;;;;	;;;;	;;;;
TRINITY_DN1840_c0_g1_i1	GBL92140.1	Prenylated Rab acceptor protein 1	100	Araneus ventricosus	0	Q9UI14	Prenylated Rab acceptor protein 1	76.8	4.47e-49	RABAC1;RABAC1	GO:0016020-IEA;GO:0016021-IEA	membrane-IEA;membrane-IEA	Cellular Component-IEA;Cellular Component-IEA	GO:0016020	membrane	Cellular Component	NA	NA	IPR004895;IPR004895	FAMILY;FAMILY	Prenylated rab acceptor PRA1;Prenylated rab acceptor PRA1	PF03208 (PFAM);PTHR19317 (PANTHER)	;GO:0005737/GO:0043231/GO:0043226/GO:0110165/GO:0043229/GO:0005794/GO:0043227/GO:0071944/GO:0005773/GO:0005886/GO:0005622/GO:0016020/GO:0012505	;cytoplasm/intracellular membrane-bounded organelle/organelle/cellular anatomical entity/intracellular organelle/Golgi apparatus/membrane-bounded organelle/cell periphery/vacuole/plasma membrane/intracellular anatomical structure/membrane/endomembrane system	;Cellular Component/Cellular Component/Cellular Component/Cellular Component/Cellular Component/Cellular Component/Cellular Component/Cellular Component/Cellular Component/Cellular Component/Cellular Component/Cellular Component/Cellular Component
TRINITY_DN3594_c2_g1_i5	GBL83868.1	YY1-associated factor 2	100	Araneus ventricosus	0	Q8IY57	YY1-associated factor 2	77.3	5.35e-33	Yaf2;Yaf2;Yaf2	GO:0046872-IEA;GO:0045893-IEA;GO:0005634-IEA	metal ion binding-IEA;positive regulation of DNA-templated transcription-IEA;nucleus-IEA	Molecular Function-IEA;Biological Process-IEA;Cellular Component-IEA	GO:0006355	regulation of DNA-templated transcription	Biological Process	NA	NA	IPR001876;noIPR;IPR033774;noIPR;noIPR;noIPR;noIPR;IPR039958;IPR001876;IPR036443	DOMAIN;DOMAIN;CONSERVED_SITE;CONSERVED_SITE;CONSERVED_SITE;CONSERVED_SITE;CONSERVED_SITE;FAMILY;DOMAIN;HOMOLOGOUS_SUPERFAMILY	Zinc finger, RanBP2-type;Zinc finger, RanBP2-type;Yaf2/RYBP C-terminal binding motif;Yaf2/RYBP C-terminal binding motif;Yaf2/RYBP C-terminal binding motif;Yaf2/RYBP C-terminal binding motif;Yaf2/RYBP C-terminal binding motif;RING1 and YY1-binding protein/YY1-associated factor 2;Zinc finger, RanBP2-type;Zinc finger, RanBP2-type superfamily	PF00641 (PFAM);G3DSA:4.10.1060.10 (GENE3D);PF17219 (PFAM);mobidb-lite (MOBIDB_LITE);mobidb-lite (MOBIDB_LITE);mobidb-lite (MOBIDB_LITE);mobidb-lite (MOBIDB_LITE);PTHR12920 (PANTHER);PS50199 (PROSITE_PROFILES);SSF90209 (SUPERFAMILY)	;;;;;;;GO:0045893/GO:0043226/GO:0097159/GO:0009987/GO:0043229/GO:0043170/GO:0016070/GO:0097659/GO:0031326/GO:0018130/GO:0044271/GO:0010467/GO:0031323/GO:0051252/GO:0065007/GO:0009889/GO:0046483/GO:0110165/GO:0008152/GO:0051171/GO:0044238/GO:0080090/GO:0050789/GO:0009059/GO:0003712/GO:0044237/GO:2001141/GO:0019222/GO:0005634/GO:0005622/GO:0006807/GO:0005488/GO:0016020/GO:0090304/GO:0044249/GO:0043…	;;;;;;;positive regulation of DNA-templated transcription/organelle/organic cyclic compound binding/cellular process/intracellular organelle/macromolecule metabolic process/RNA metabolic process/nucleic acid-templated transcription/regulation of cellular biosynthetic process/heterocycle biosynthetic process/cellular nitrogen compound biosynthetic process/gene expression/regulation of cellular met…	;;;;;;;Biological Process/Cellular Component/Molecular Function/Biological Process/Cellular Component/Biological Process/Biological Process/Biological Process/Biological Process/Biological Process/Biological Process/Biological Process/Biological Process/Biological Process/Biological Process/Biological Process/Biological Process/Cellular Component/Biological Process/Biological Process/Biological P…
TRINITY_DN10675_c0_g1_i5	GBM53472.1	Syntaxin-7	100	Araneus ventricosus	0	Q5R602	Syntaxin-7	77.4	4.04e-36	STX7;STX7;STX7;STX7;STX7;STX7	GO:0061025-IEA;GO:0016192-IEA;GO:0016020-IEA;GO:0016021-IEA;GO:0005484-IEA;GO:0006886-IEA	membrane fusion-IEA;vesicle-mediated transport-IEA;membrane-IEA;membrane-IEA;SNAP receptor activity-IEA;intracellular protein transport-IEA	Biological Process-IEA;Biological Process-IEA;Cellular Component-IEA;Cellular Component-IEA;Molecular Function-IEA;Biological Process-IEA	GO:0006886;GO:0016192;GO:0060090;GO:0061024	intracellular protein transport;vesicle-mediated transport;molecular adaptor activity;membrane organization	Biological Process;Biological Process;Molecular Function;Biological Process	NA	NA	noIPR;IPR006011;IPR045242;IPR010989	HOMOLOGOUS_SUPERFAMILY;DOMAIN;FAMILY;HOMOLOGOUS_SUPERFAMILY	SNARE;Syntaxin, N-terminal domain;Syntaxin;SNARE	G3DSA:1.20.58.70 (GENE3D);PF14523 (PFAM);PTHR19957 (PANTHER);SSF47661 (SUPERFAMILY)	;GO:0016020;GO:0015031/GO:0043226/GO:0006996/GO:0006906/GO:0030054/GO:0009987/GO:0043229/GO:0000149/GO:0030133/GO:0061025/GO:0071705/GO:0098793/GO:0051641/GO:0099503/GO:0071840/GO:0110165/GO:0061024/GO:0005484/GO:0016021/GO:0033036/GO:0046907/GO:0005773/GO:0070382/GO:0031982/GO:0005515/GO:0031410/GO:0098796/GO:0005622/GO:0048284/GO:0008021/GO:0005488/GO:0016043/GO:0071702/GO:0016020/GO:0006886/GO…	;membrane;protein transport/organelle/organelle organization/vesicle fusion/cell junction/cellular process/intracellular organelle/SNARE binding/transport vesicle/membrane fusion/nitrogen compound transport/presynapse/cellular localization/secretory vesicle/cellular component organization or biogenesis/cellular anatomical entity/membrane organization/SNAP receptor activity/membrane/macromolecule …	;Cellular Component;Biological Process/Cellular Component/Biological Process/Biological Process/Cellular Component/Biological Process/Cellular Component/Molecular Function/Cellular Component/Biological Process/Biological Process/Cellular Component/Biological Process/Cellular Component/Biological Process/Cellular Component/Biological Process/Molecular Function/Cellular Component/Biological Process…
TRINITY_DN10675_c0_g1_i1	GBM53472.1	Syntaxin-7	100	Araneus ventricosus	0	Q5R602	Syntaxin-7	78	2.87e-36	STX7;STX7;STX7;STX7;STX7;STX7	GO:0061025-IEA;GO:0016192-IEA;GO:0016020-IEA;GO:0016021-IEA;GO:0005484-IEA;GO:0006886-IEA	membrane fusion-IEA;vesicle-mediated transport-IEA;membrane-IEA;membrane-IEA;SNAP receptor activity-IEA;intracellular protein transport-IEA	Biological Process-IEA;Biological Process-IEA;Cellular Component-IEA;Cellular Component-IEA;Molecular Function-IEA;Biological Process-IEA	GO:0006886;GO:0016192;GO:0060090;GO:0061024	intracellular protein transport;vesicle-mediated transport;molecular adaptor activity;membrane organization	Biological Process;Biological Process;Molecular Function;Biological Process	NA	NA	noIPR;IPR006011;IPR045242;IPR010989	DOMAIN;DOMAIN;FAMILY;HOMOLOGOUS_SUPERFAMILY	GLTSCR protein, conserved region;Syntaxin, N-terminal domain;Syntaxin;SNARE	G3DSA:1.20.58.70 (GENE3D);PF14523 (PFAM);PTHR19957 (PANTHER);SSF47661 (SUPERFAMILY)	;GO:0016020;GO:0015031/GO:0043226/GO:0006996/GO:0006906/GO:0030054/GO:0009987/GO:0043229/GO:0000149/GO:0030133/GO:0061025/GO:0071705/GO:0098793/GO:0051641/GO:0099503/GO:0071840/GO:0110165/GO:0061024/GO:0005484/GO:0016021/GO:0033036/GO:0046907/GO:0005773/GO:0070382/GO:0031982/GO:0005515/GO:0031410/GO:0098796/GO:0005622/GO:0048284/GO:0008021/GO:0005488/GO:0016043/GO:0071702/GO:0016020/GO:0006886/GO…	;membrane;protein transport/organelle/organelle organization/vesicle fusion/cell junction/cellular process/intracellular organelle/SNARE binding/transport vesicle/membrane fusion/nitrogen compound transport/presynapse/cellular localization/secretory vesicle/cellular component organization or biogenesis/cellular anatomical entity/membrane organization/SNAP receptor activity/membrane/macromolecule …	;Cellular Component;Biological Process/Cellular Component/Biological Process/Biological Process/Cellular Component/Biological Process/Cellular Component/Molecular Function/Cellular Component/Biological Process/Biological Process/Cellular Component/Biological Process/Cellular Component/Biological Process/Cellular Component/Biological Process/Molecular Function/Cellular Component/Biological Process…
TRINITY_DN29155_c0_g1_i1	GBM42935.1	Protein C10	100	Araneus ventricosus	0	Q6AX50	Protein C10	78.3	1.88e-12	Grcc10	GO:0005737-IEA	cytoplasm-IEA	Cellular Component-IEA	GO:0005737	cytoplasm	Cellular Component	NA	NA	IPR026317;IPR026317	FAMILY;FAMILY	Protein C10;Protein C10	PF14974 (PFAM);PTHR13463 (PANTHER)	;GO:0007275/GO:0009791/GO:0048856/GO:0032501/GO:0032502	;multicellular organism development/post-embryonic development/anatomical structure development/multicellular organismal process/developmental process	;Biological Process/Biological Process/Biological Process/Biological Process/Biological Process
TRINITY_DN723_c0_g1_i3	KAF8764187.1	Splicing factor 3B subunit 1 like protein	100	Argiope bruennichi	0	O75533	Splicing factor 3B subunit 1	78.3	5.69e-33	NA	NA	NA	NA	NA	NA	NA	NA	NA	noIPR;noIPR;IPR038737	HOMOLOGOUS_SUPERFAMILY;HOMOLOGOUS_SUPERFAMILY;FAMILY	ARFGAP/RecO-like zinc finger;ARFGAP/RecO-like zinc finger;Splicing factor 3B subunit 1-like	mobidb-lite (MOBIDB_LITE);mobidb-lite (MOBIDB_LITE);PTHR12097 (PANTHER)	;;GO:0000245/GO:0003729/GO:0022613/GO:0043226/GO:0097159/GO:0009987/GO:0043229/GO:0043170/GO:0071013/GO:0016070/GO:0071826/GO:0005689/GO:0008380/GO:0140513/GO:0000377/GO:0010467/GO:0071004/GO:0000375/GO:0046483/GO:0071840/GO:0110165/GO:0003723/GO:0008152/GO:0000245/GO:0044238/GO:0044237/GO:0005634/GO:0120114/GO:0005622/GO:0006807/GO:0005488/GO:0016043/GO:0016020/GO:0090304/GO:0065003/GO:0043231/G…	;;spliceosomal complex assembly/mRNA binding/ribonucleoprotein complex biogenesis/organelle/organic cyclic compound binding/cellular process/intracellular organelle/macromolecule metabolic process/catalytic step 2 spliceosome/RNA metabolic process/ribonucleoprotein complex subunit organization/U12-type spliceosomal complex/RNA splicing/nuclear protein-containing complex/RNA splicing, via transest…	;;Biological Process/Molecular Function/Biological Process/Cellular Component/Molecular Function/Biological Process/Cellular Component/Biological Process/Cellular Component/Biological Process/Biological Process/Cellular Component/Biological Process/Cellular Component/Biological Process/Biological Process/Cellular Component/Biological Process/Biological Process/Biological Process/Cellular Componen…
TRINITY_DN723_c0_g1_i4	KAF8764187.1	Splicing factor 3B subunit 1 like protein	100	Argiope bruennichi	0	O75533	Splicing factor 3B subunit 1	78.3	5.69e-33	NA	NA	NA	NA	NA	NA	NA	NA	NA	noIPR;noIPR;IPR038737	HOMOLOGOUS_SUPERFAMILY;HOMOLOGOUS_SUPERFAMILY;FAMILY	ARFGAP/RecO-like zinc finger;ARFGAP/RecO-like zinc finger;Splicing factor 3B subunit 1-like	mobidb-lite (MOBIDB_LITE);mobidb-lite (MOBIDB_LITE);PTHR12097 (PANTHER)	;;GO:0000245/GO:0003729/GO:0022613/GO:0043226/GO:0097159/GO:0009987/GO:0043229/GO:0043170/GO:0071013/GO:0016070/GO:0071826/GO:0005689/GO:0008380/GO:0140513/GO:0000377/GO:0010467/GO:0071004/GO:0000375/GO:0046483/GO:0071840/GO:0110165/GO:0003723/GO:0008152/GO:0000245/GO:0044238/GO:0044237/GO:0005634/GO:0120114/GO:0005622/GO:0006807/GO:0005488/GO:0016043/GO:0016020/GO:0090304/GO:0065003/GO:0043231/G…	;;spliceosomal complex assembly/mRNA binding/ribonucleoprotein complex biogenesis/organelle/organic cyclic compound binding/cellular process/intracellular organelle/macromolecule metabolic process/catalytic step 2 spliceosome/RNA metabolic process/ribonucleoprotein complex subunit organization/U12-type spliceosomal complex/RNA splicing/nuclear protein-containing complex/RNA splicing, via transest…	;;Biological Process/Molecular Function/Biological Process/Cellular Component/Molecular Function/Biological Process/Cellular Component/Biological Process/Cellular Component/Biological Process/Biological Process/Cellular Component/Biological Process/Cellular Component/Biological Process/Biological Process/Cellular Component/Biological Process/Biological Process/Biological Process/Cellular Componen…
TRINITY_DN3866_c0_g2_i2	GFS45521.1	glucose transporter type 1	100	Trichonephila inaurata madagascariensis	0	Q863Y9	Solute carrier family 2, facilitated glucose transporter member 5	78.6	6.28e-51	NA	NA	NA	NA	NA	NA	NA	NA	NA	IPR003663;IPR005828;IPR036259;IPR045263;IPR020846;IPR036259	FAMILY;FAMILY;HOMOLOGOUS_SUPERFAMILY;FAMILY;DOMAIN;HOMOLOGOUS_SUPERFAMILY	Sugar/inositol transporter;Major facilitator, sugar transporter-like;MFS transporter superfamily;Glucose transporter GLUT;Major facilitator superfamily domain;MFS transporter superfamily	PR00171 (PRINTS);PF00083 (PFAM);G3DSA:1.20.1250.20 (GENE3D);PTHR23503 (PANTHER);PS50850 (PROSITE_PROFILES);SSF103473 (SUPERFAMILY)	GO:0016020/GO:0022857/GO:0055085;GO:0016020/GO:0022857/GO:0055085;;GO:0008643/GO:0055085/GO:0022857/GO:0110165/GO:0009987/GO:0006810/GO:0015144/GO:0051179/GO:0034219/GO:0051119/GO:0051234/GO:0005215/GO:0071702/GO:0016020;GO:0022857;	membrane/transmembrane transporter activity/transmembrane transport;membrane/transmembrane transporter activity/transmembrane transport;;carbohydrate transport/transmembrane transport/transmembrane transporter activity/cellular anatomical entity/cellular process/transport/carbohydrate transmembrane transporter activity/localization/carbohydrate transmembrane transport/sugar transmembrane transpor…	Cellular Component/Molecular Function/Biological Process;Cellular Component/Molecular Function/Biological Process;;Biological Process/Biological Process/Molecular Function/Cellular Component/Biological Process/Biological Process/Molecular Function/Biological Process/Biological Process/Molecular Function/Biological Process/Molecular Function/Biological Process/Cellular Component;Molecular Function;
TRINITY_DN20697_c0_g1_i1	GBN09792.1	Trimeric intracellular cation channel type 1B.1	100	Araneus ventricosus	0	Q9NA75	Trimeric intracellular cation channel type 1B.1	79	1.4e-44	tric-1B.1_0;tric-1B.1_0;tric-1B.1_0;tric-1B.1_0;tric-1B.1_0	GO:0042802-IEA;GO:0071805-IEA;GO:0016020-IEA;GO:0016021-IEA;GO:0005267-IEA	identical protein binding-IEA;potassium ion transmembrane transport-IEA;membrane-IEA;membrane-IEA;potassium channel activity-IEA	Molecular Function-IEA;Biological Process-IEA;Cellular Component-IEA;Cellular Component-IEA;Molecular Function-IEA	GO:0005215;GO:0055085	transporter activity;transmembrane transport	Molecular Function;Biological Process	NA	NA	IPR007866;IPR007866	FAMILY;FAMILY	TRIC channel;TRIC channel	PF05197 (PFAM);PTHR12454 (PANTHER)	GO:0005267/GO:0042802/GO:0016020/GO:0071805;GO:0005267/GO:0042802/GO:0016020/GO:0071805	potassium channel activity/identical protein binding/membrane/potassium ion transmembrane transport;potassium channel activity/identical protein binding/membrane/potassium ion transmembrane transport	Molecular Function/Molecular Function/Cellular Component/Biological Process;Molecular Function/Molecular Function/Cellular Component/Biological Process
TRINITY_DN2854_c0_g1_i7	KAF8774362.1	Protein phosphatase 1 regulatory subunit 7 like protein	100	Argiope bruennichi	0	Q3T0W4	Protein phosphatase 1 regulatory subunit 7	79.1	2.15e-06	NA	NA	NA	NA	NA	NA	NA	NA	NA	IPR032675;noIPR;noIPR;noIPR;IPR001611;noIPR	HOMOLOGOUS_SUPERFAMILY;HOMOLOGOUS_SUPERFAMILY;HOMOLOGOUS_SUPERFAMILY;HOMOLOGOUS_SUPERFAMILY;REPEAT;REPEAT	Leucine-rich repeat domain superfamily;Leucine-rich repeat domain superfamily;Leucine-rich repeat domain superfamily;Leucine-rich repeat domain superfamily;Leucine-rich repeat;Leucine-rich repeat	G3DSA:3.80.10.10 (GENE3D);mobidb-lite (MOBIDB_LITE);mobidb-lite (MOBIDB_LITE);PTHR45973 (PANTHER);PS51450 (PROSITE_PROFILES);SSF52058 (SUPERFAMILY)	;;;;GO:0005515;	;;;;protein binding;	;;;;Molecular Function;
TRINITY_DN4521_c0_g1_i2	XP_015910460.1	transcriptional activator protein Pur-beta isoform X2	100	Parasteatoda tepidariorum/Argiope bruennichi/Araneus ventricosus/Trichonephila clavata/Nephila pilipes	0	Q6PHK6	Transcriptional regulator protein Pur-beta	79.5	6.17e-77	A0A2L2Y030;A0A2L2Y030;A0A2L2Y030;A0A2L2Y030	GO:0003677-IEA;GO:0032422-IEA;GO:0000977-IEA;GO:0005634-IEA	DNA binding-IEA;purine-rich negative regulatory element binding-IEA;RNA polymerase II transcription regulatory region sequence-specific DNA binding-IEA;nucleus-IEA	Molecular Function-IEA;Molecular Function-IEA;Molecular Function-IEA;Cellular Component-IEA	GO:0003677	DNA binding	Molecular Function	NA	NA	IPR006628;noIPR;noIPR;noIPR;IPR006628	FAMILY;FAMILY;FAMILY;FAMILY;FAMILY	Purine-rich element binding protein family;Purine-rich element binding protein family;Purine-rich element binding protein family;Purine-rich element binding protein family;Purine-rich element binding protein family	PF04845 (PFAM);G3DSA:3.30.2450.30 (GENE3D);G3DSA:3.10.450.700 (GENE3D);mobidb-lite (MOBIDB_LITE);PTHR12611 (PANTHER)	GO:0000977/GO:0032422;;;;GO:0000977/GO:0032422/GO:0003700/GO:0043226/GO:0043565/GO:0097159/GO:0009987/GO:0043229/GO:0043170/GO:0016070/GO:1990837/GO:0097659/GO:0031326/GO:0018130/GO:0044271/GO:0010467/GO:0031323/GO:0051252/GO:0065007/GO:0009889/GO:0046483/GO:0110165/GO:0008152/GO:0051171/GO:0044238/GO:0080090/GO:0050789/GO:0009059/GO:0000981/GO:0001067/GO:0044237/GO:2001141/GO:0019222/GO:0005634/…	RNA polymerase II transcription regulatory region sequence-specific DNA binding/purine-rich negative regulatory element binding;;;;RNA polymerase II transcription regulatory region sequence-specific DNA binding/purine-rich negative regulatory element binding/DNA-binding transcription factor activity/organelle/sequence-specific DNA binding/organic cyclic compound binding/cellular process/intracell…	Molecular Function/Molecular Function;;;;Molecular Function/Molecular Function/Molecular Function/Cellular Component/Molecular Function/Molecular Function/Biological Process/Cellular Component/Biological Process/Biological Process/Molecular Function/Biological Process/Biological Process/Biological Process/Biological Process/Biological Process/Biological Process/Biological Process/Biological Proce…
TRINITY_DN24622_c0_g1_i1	KAF8767537.1	Transcription factor LBX1 like protein	100	Argiope bruennichi	0	Q2PYN8	Transcription factor LBX1	81.3	9.64e-47	NA	NA	NA	NA	NA	NA	NA	NA	NA	IPR000047;IPR001356;noIPR;noIPR;noIPR;noIPR;noIPR;noIPR;noIPR;IPR001356;IPR001356;IPR009057	CONSERVED_SITE;DOMAIN;DOMAIN;DOMAIN;DOMAIN;DOMAIN;DOMAIN;DOMAIN;DOMAIN;DOMAIN;DOMAIN;HOMOLOGOUS_SUPERFAMILY	Helix-turn-helix motif;Homeobox domain;Homeobox domain;Homeobox domain;Homeobox domain;Homeobox domain;Homeobox domain;Homeobox domain;Homeobox domain;Homeobox domain;Homeobox domain;Homeobox-like domain superfamily	PR00031 (PRINTS);PF00046 (PFAM);G3DSA:1.10.10.60 (GENE3D);mobidb-lite (MOBIDB_LITE);mobidb-lite (MOBIDB_LITE);mobidb-lite (MOBIDB_LITE);mobidb-lite (MOBIDB_LITE);mobidb-lite (MOBIDB_LITE);PTHR24336 (PANTHER);PS50071 (PROSITE_PROFILES);cd00086 (CDD);SSF46689 (SUPERFAMILY)	GO:0003677;GO:0003677;;;;;;;;GO:0003677;GO:0003677;	DNA binding;DNA binding;;;;;;;;DNA binding;DNA binding;	Molecular Function;Molecular Function;;;;;;;;Molecular Function;Molecular Function;
TRINITY_DN3866_c0_g2_i1	GFS45521.1	glucose transporter type 1	100	Trichonephila inaurata madagascariensis	0	Q8IRI6	Glucose transporter type 1	81.6	5.63e-73	NA	NA	NA	NA	NA	NA	NA	NA	NA	IPR003663;IPR036259;IPR005828;IPR045263;IPR020846;IPR036259	FAMILY;HOMOLOGOUS_SUPERFAMILY;FAMILY;FAMILY;DOMAIN;HOMOLOGOUS_SUPERFAMILY	Sugar/inositol transporter;MFS transporter superfamily;Major facilitator, sugar transporter-like;Glucose transporter GLUT;Major facilitator superfamily domain;MFS transporter superfamily	PR00171 (PRINTS);G3DSA:1.20.1250.20 (GENE3D);PF00083 (PFAM);PTHR23503 (PANTHER);PS50850 (PROSITE_PROFILES);SSF103473 (SUPERFAMILY)	GO:0016020/GO:0022857/GO:0055085;;GO:0016020/GO:0022857/GO:0055085;GO:0008643/GO:0055085/GO:0022857/GO:0110165/GO:0009987/GO:0006810/GO:0015144/GO:0051179/GO:0034219/GO:0051119/GO:0051234/GO:0005215/GO:0071702/GO:0016020;GO:0022857;	membrane/transmembrane transporter activity/transmembrane transport;;membrane/transmembrane transporter activity/transmembrane transport;carbohydrate transport/transmembrane transport/transmembrane transporter activity/cellular anatomical entity/cellular process/transport/carbohydrate transmembrane transporter activity/localization/carbohydrate transmembrane transport/sugar transmembrane transpor…	Cellular Component/Molecular Function/Biological Process;;Cellular Component/Molecular Function/Biological Process;Biological Process/Biological Process/Molecular Function/Cellular Component/Biological Process/Biological Process/Molecular Function/Biological Process/Biological Process/Molecular Function/Biological Process/Molecular Function/Biological Process/Cellular Component;Molecular Function;
TRINITY_DN7383_c0_g1_i1	KAF8766570.1	Octopamine receptor beta-1R like protein	100	Argiope bruennichi	0	Q4LBB9	Octopamine receptor beta-2R	82.9	3.07e-115	NA	NA	NA	NA	GO:0005886;GO:0022414;GO:0023052;GO:0034330;GO:0048856;GO:0060089	plasma membrane;reproductive process;signaling;cell junction organization;anatomical structure development;molecular transducer activity	Cellular Component;Biological Process;Biological Process;Biological Process;Biological Process;Molecular Function	NA	NA	IPR000276;noIPR;IPR000276;noIPR;IPR017452;noIPR;noIPR	FAMILY;FAMILY;FAMILY;FAMILY;DOMAIN;DOMAIN;DOMAIN	G protein-coupled receptor, rhodopsin-like;G protein-coupled receptor, rhodopsin-like;G protein-coupled receptor, rhodopsin-like;G protein-coupled receptor, rhodopsin-like;GPCR, rhodopsin-like, 7TM;GPCR, rhodopsin-like, 7TM;GPCR, rhodopsin-like, 7TM	PR00237 (PRINTS);G3DSA:1.20.1070.10 (GENE3D);PF00001 (PFAM);PTHR24248 (PANTHER);PS50262 (PROSITE_PROFILES);cd15066 (CDD);SSF81321 (SUPERFAMILY)	GO:0007186/GO:0016020/GO:0004930;;GO:0007186/GO:0016020/GO:0004930;GO:0043949/GO:0019932/GO:0031279/GO:0019935/GO:0009987/GO:0004930/GO:0023051/GO:0009966/GO:0007188/GO:1902531/GO:0005886/GO:0007190/GO:0023052/GO:0051339/GO:0051716/GO:0007186/GO:0004888/GO:0019933/GO:0065007/GO:0050790/GO:0045761/GO:0110165/GO:0010646/GO:0065009/GO:0005887/GO:0050789/GO:0016021/GO:0071944/GO:0031224/GO:0060089/GO…	G protein-coupled receptor signaling pathway/membrane/G protein-coupled receptor activity;;G protein-coupled receptor signaling pathway/membrane/G protein-coupled receptor activity;regulation of cAMP-mediated signaling/second-messenger-mediated signaling/regulation of cyclase activity/cyclic-nucleotide-mediated signaling/cellular process/G protein-coupled receptor activity/regulation of signaling…	Biological Process/Cellular Component/Molecular Function;;Biological Process/Cellular Component/Molecular Function;Biological Process/Biological Process/Biological Process/Biological Process/Biological Process/Molecular Function/Biological Process/Biological Process/Biological Process/Biological Process/Cellular Component/Biological Process/Biological Process/Biological Process/Biological Process…
TRINITY_DN14237_c0_g1_i2	KAF8774614.1	Complexin like protein	100	Argiope bruennichi	0	Q8IPM8	Complexin	84.2	1.45e-28	NA	NA	NA	NA	NA	NA	NA	NA	NA	NA	NA	NA	NA	NA	NA	NA
TRINITY_DN15878_c0_g1_i8	XP_035215366.1	gamma-aminobutyric acid receptor subunit beta-like isoform X2	100	Stegodyphus dumicola	0	Q75NA5	Gamma-aminobutyric acid receptor subunit beta	84.6	1.1e-181	NA	NA	NA	NA	NA	NA	NA	NA	NA	IPR006028;IPR002289;IPR006201;IPR036734;IPR006201;IPR006202;IPR038050;IPR006029;IPR006201;noIPR;noIPR;IPR036734;IPR036719	FAMILY;FAMILY;FAMILY;HOMOLOGOUS_SUPERFAMILY;FAMILY;DOMAIN;HOMOLOGOUS_SUPERFAMILY;DOMAIN;FAMILY;FAMILY;FAMILY;HOMOLOGOUS_SUPERFAMILY;HOMOLOGOUS_SUPERFAMILY	Gamma-aminobutyric acid A receptor/Glycine receptor alpha;Gamma-aminobutyric-acid A receptor, beta subunit;Neurotransmitter-gated ion-channel;Neurotransmitter-gated ion-channel ligand-binding domain superfamily;Neurotransmitter-gated ion-channel;Neurotransmitter-gated ion-channel ligand-binding domain;Neuronal acetylcholine receptor;Neurotransmitter-gated ion-channel transmembrane domain;Neurotra…	PR00253 (PRINTS);PR01160 (PRINTS);PR00252 (PRINTS);G3DSA:2.70.170.10 (GENE3D);TIGR00860 (TIGRFAM);PF02931 (PFAM);G3DSA:1.20.58.390 (GENE3D);PF02932 (PFAM);PTHR18945 (PANTHER);cd19008 (CDD);cd19049 (CDD);SSF63712 (SUPERFAMILY);SSF90112 (SUPERFAMILY)	GO:0034220/GO:0016020/GO:0004888/GO:0005216;GO:0006811/GO:0016020/GO:0005216/GO:0004890;GO:0034220/GO:0016020/GO:0004888/GO:0005216;GO:0006811/GO:0005230/GO:0016020;GO:0034220/GO:0016020/GO:0004888/GO:0005216;GO:0006811/GO:0005230/GO:0016020;;GO:0006811/GO:0016020;GO:0034220/GO:0016020/GO:0004888/GO:0005216/GO:0098656/GO:0007268/GO:0022857/GO:0030054/GO:0009987/GO:0098590/GO:0006821/GO:0022803/GO…	ion transmembrane transport/membrane/transmembrane signaling receptor activity/ion channel activity;ion transport/membrane/ion channel activity/GABA-A receptor activity;ion transmembrane transport/membrane/transmembrane signaling receptor activity/ion channel activity;ion transport/extracellular ligand-gated ion channel activity/membrane;ion transmembrane transport/membrane/transmembrane signalin…	Biological Process/Cellular Component/Molecular Function/Molecular Function;Biological Process/Cellular Component/Molecular Function/Molecular Function;Biological Process/Cellular Component/Molecular Function/Molecular Function;Biological Process/Molecular Function/Cellular Component;Biological Process/Cellular Component/Molecular Function/Molecular Function;Biological Process/Molecular Function/…
TRINITY_DN20393_c1_g1_i1	GFT30824.1	myosin heavy chain, striated muscle	100	Nephila pilipes	0	P05661	Myosin heavy chain, muscle	85.6	1.64e-08	NA	NA	NA	NA	NA	NA	NA	NA	NA	IPR002928;noIPR;noIPR;noIPR;noIPR;noIPR;noIPR;noIPR;noIPR;noIPR;noIPR;noIPR	DOMAIN;DOMAIN;DOMAIN;DOMAIN;DOMAIN;DOMAIN;DOMAIN;DOMAIN;DOMAIN;DOMAIN;DOMAIN;DOMAIN	Myosin tail;Myosin tail;Myosin tail;Myosin tail;Myosin tail;Myosin tail;Myosin tail;Myosin tail;Myosin tail;Myosin tail;Myosin tail;Myosin tail	PF01576 (PFAM);G3DSA:1.20.5.340 (GENE3D);G3DSA:6.10.140.910 (GENE3D);mobidb-lite (MOBIDB_LITE);mobidb-lite (MOBIDB_LITE);mobidb-lite (MOBIDB_LITE);mobidb-lite (MOBIDB_LITE);PTHR45615 (PANTHER);SSF90257 (SUPERFAMILY);SSF90257 (SUPERFAMILY);SSF90257 (SUPERFAMILY);SSF90257 (SUPERFAMILY)	GO:0016459;;;;;;;;;;;	myosin complex;;;;;;;;;;;	Cellular Component;;;;;;;;;;;
TRINITY_DN4846_c0_g1_i1	GBM71003.1	UPF0183 protein C16orf70	100	Araneus ventricosus	0	O08654	Phagosome assembly factor 1	85.8	3.77e-164	NA	NA	NA	NA	NA	NA	NA	NA	NA	IPR005373;IPR039156	FAMILY;FAMILY	Phagosome assembly factor 1;PHAF1/Protein broad-minded	PF03676 (PFAM);PTHR13465 (PANTHER)	;GO:0005737/GO:0072659/GO:0043231/GO:0015031/GO:0043226/GO:0009987/GO:0043229/GO:0006810/GO:0016192/GO:0098791/GO:0034613/GO:0043001/GO:0006892/GO:0005886/GO:0051234/GO:0006893/GO:0071705/GO:0008104/GO:0051641/GO:0031984/GO:0110165/GO:0070727/GO:0005794/GO:0045184/GO:0051179/GO:0043227/GO:0033036/GO:0071944/GO:0005773/GO:0048193/GO:1990778/GO:0072657/GO:0090150/GO:0005622/GO:0051668/GO:0071702/GO…	;cytoplasm/protein localization to plasma membrane/intracellular membrane-bounded organelle/protein transport/organelle/cellular process/intracellular organelle/transport/vesicle-mediated transport/Golgi apparatus subcompartment/protein localization/Golgi to plasma membrane protein transport/post-Golgi vesicle-mediated transport/plasma membrane/establishment of localization/Golgi to plasma membra…	;Cellular Component/Biological Process/Cellular Component/Biological Process/Cellular Component/Biological Process/Cellular Component/Biological Process/Biological Process/Cellular Component/Biological Process/Biological Process/Biological Process/Cellular Component/Biological Process/Biological Process/Biological Process/Biological Process/Biological Process/Cellular Component/Cellular Component…
TRINITY_DN4846_c0_g1_i19	GBM71003.1	UPF0183 protein C16orf70	100	Araneus ventricosus	0	O08654	Phagosome assembly factor 1	85.8	3.77e-164	NA	NA	NA	NA	NA	NA	NA	NA	NA	IPR005373;IPR039156	FAMILY;FAMILY	Phagosome assembly factor 1;PHAF1/Protein broad-minded	PF03676 (PFAM);PTHR13465 (PANTHER)	;GO:0005737/GO:0072659/GO:0043231/GO:0015031/GO:0043226/GO:0009987/GO:0043229/GO:0006810/GO:0016192/GO:0098791/GO:0034613/GO:0043001/GO:0006892/GO:0005886/GO:0051234/GO:0006893/GO:0071705/GO:0008104/GO:0051641/GO:0031984/GO:0110165/GO:0070727/GO:0005794/GO:0045184/GO:0051179/GO:0043227/GO:0033036/GO:0071944/GO:0005773/GO:0048193/GO:1990778/GO:0072657/GO:0090150/GO:0005622/GO:0051668/GO:0071702/GO…	;cytoplasm/protein localization to plasma membrane/intracellular membrane-bounded organelle/protein transport/organelle/cellular process/intracellular organelle/transport/vesicle-mediated transport/Golgi apparatus subcompartment/protein localization/Golgi to plasma membrane protein transport/post-Golgi vesicle-mediated transport/plasma membrane/establishment of localization/Golgi to plasma membra…	;Cellular Component/Biological Process/Cellular Component/Biological Process/Cellular Component/Biological Process/Cellular Component/Biological Process/Biological Process/Cellular Component/Biological Process/Biological Process/Biological Process/Cellular Component/Biological Process/Biological Process/Biological Process/Biological Process/Biological Process/Cellular Component/Cellular Component…
TRINITY_DN2642_c0_g1_i2	GBM59166.1	Cofilin/actin-depolymerizing factor	100	Araneus ventricosus	0	P45594	Cofilin/actin-depolymerizing factor homolog	85.9	3.36e-49	tsr;tsr;tsr;tsr;tsr	GO:0003779-IEA;GO:0044087-IEA;GO:0030042-IEA;GO:0015629-IEA;GO:0051128-IEA	actin binding-IEA;regulation of cellular component biogenesis-IEA;actin filament depolymerization-IEA;actin cytoskeleton-IEA;regulation of cellular component organization-IEA	Molecular Function-IEA;Biological Process-IEA;Biological Process-IEA;Cellular Component-IEA;Biological Process-IEA	GO:0005856;GO:0007010;GO:0008092	cytoskeleton;cytoskeleton organization;cytoskeletal protein binding	Cellular Component;Biological Process;Molecular Function	NA	NA	IPR017904;IPR002108;IPR029006;IPR017904;IPR002108;IPR017904;noIPR	FAMILY;DOMAIN;HOMOLOGOUS_SUPERFAMILY;FAMILY;DOMAIN;FAMILY;FAMILY	ADF/Cofilin;Actin-depolymerising factor homology domain;ADF-H/Gelsolin-like domain superfamily;ADF/Cofilin;Actin-depolymerising factor homology domain;ADF/Cofilin;ADF/Cofilin	PR00006 (PRINTS);PF00241 (PFAM);G3DSA:3.40.20.10 (GENE3D);PTHR11913 (PANTHER);PS51263 (PROSITE_PROFILES);cd11286 (CDD);SSF55753 (SUPERFAMILY)	GO:0030042/GO:0015629;GO:0003779;;GO:0030042/GO:0015629/GO:0005737/GO:0030864/GO:0044877/GO:0005856/GO:0043226/GO:0006996/GO:0009987/GO:0043229/GO:0007010/GO:0048870/GO:0005938/GO:0008154/GO:0022411/GO:0006928/GO:0032984/GO:0051015/GO:0008092/GO:0030863/GO:0051674/GO:0040011/GO:0071840/GO:0110165/GO:0030042/GO:0030029/GO:0007015/GO:0030479/GO:0043624/GO:0051179/GO:0071944/GO:0051261/GO:0003779/GO…	actin filament depolymerization/actin cytoskeleton;actin binding;;actin filament depolymerization/actin cytoskeleton/cytoplasm/cortical actin cytoskeleton/protein-containing complex binding/cytoskeleton/organelle/organelle organization/cellular process/intracellular organelle/cytoskeleton organization/cell motility/cell cortex/actin polymerization or depolymerization/cellular component disassembl…	Biological Process/Cellular Component;Molecular Function;;Biological Process/Cellular Component/Cellular Component/Cellular Component/Molecular Function/Cellular Component/Cellular Component/Biological Process/Biological Process/Cellular Component/Biological Process/Biological Process/Cellular Component/Biological Process/Biological Process/Biological Process/Biological Process/Molecular Function…
TRINITY_DN3428_c0_g3_i1	GBM16950.1	Calcium-independent protein kinase C	100	Araneus ventricosus	0	P13678	Protein kinase C	86.7	7.32e-45	PRKC2;PRKC2;PRKC2;PRKC2;PRKC2;PRKC2;PRKC2;PRKC2;PRKC2;PRKC2;PRKC2	GO:0000166-IEA;GO:0016310-IEA;GO:0004672-IEA;GO:0016740-IEA;GO:0004697-IEA;GO:0016301-IEA;GO:0004674-IEA;GO:0005524-IEA;GO:0004698-IEA;GO:0006468-IEA;GO:0106310-IEA	nucleotide binding-IEA;phosphorylation-IEA;protein kinase activity-IEA;transferase activity-IEA;protein kinase C activity-IEA;kinase activity-IEA;protein serine/threonine kinase activity-IEA;ATP binding-IEA;calcium-dependent protein kinase C activity-IEA;protein phosphorylation-IEA;protein serine kinase activity-IEA	Molecular Function-IEA;Biological Process-IEA;Molecular Function-IEA;Molecular Function-IEA;Molecular Function-IEA;Molecular Function-IEA;Molecular Function-IEA;Molecular Function-IEA;Molecular Function-IEA;Biological Process-IEA;Molecular Function-IEA	GO:0016740;GO:0036211;GO:0140096	transferase activity;protein modification process;catalytic activity, acting on a protein	Molecular Function;Biological Process;Molecular Function	EC:2.7.11.13	protein kinase C	IPR000008;IPR035892;noIPR;IPR000008;noIPR;IPR035892	DOMAIN;HOMOLOGOUS_SUPERFAMILY;HOMOLOGOUS_SUPERFAMILY;DOMAIN;DOMAIN;HOMOLOGOUS_SUPERFAMILY	C2 domain;C2 domain superfamily;C2 domain superfamily;C2 domain;C2 domain;C2 domain superfamily	PF00168 (PFAM);G3DSA:2.60.40.150 (GENE3D);PTHR47052 (PANTHER);PS50004 (PROSITE_PROFILES);cd04014 (CDD);SSF49562 (SUPERFAMILY)	;;;;;	;;;;;	;;;;;
TRINITY_DN700_c0_g1_i2	KAF8763949.1	Elongation of very long chain fatty acids like protein	100	Argiope bruennichi	0	Q9VV87	Very long chain fatty acid elongase 6	86.8	3.7e-109	NA	NA	NA	NA	NA	NA	NA	NA	NA	IPR002076;IPR002076	FAMILY;FAMILY	ELO family;ELO family	PF01151 (PFAM);PTHR11157 (PANTHER)	GO:0009922/GO:0016020;GO:0009922/GO:0016020/GO:0072330/GO:0043226/GO:0044281/GO:0009987/GO:0043229/GO:0016740/GO:0031090/GO:0044255/GO:0031300/GO:0031301/GO:0046467/GO:0000038/GO:0005783/GO:1901564/GO:0031984/GO:0110165/GO:0008152/GO:0044238/GO:0098827/GO:0016053/GO:0016021/GO:0008610/GO:0044283/GO:0005773/GO:0005789/GO:0044237/GO:0043436/GO:0005622/GO:0006807/GO:0016020/GO:0044249/GO:0006082/GO:…	fatty acid elongase activity/membrane;fatty acid elongase activity/membrane/monocarboxylic acid biosynthetic process/organelle/small molecule metabolic process/cellular process/intracellular organelle/transferase activity/organelle membrane/cellular lipid metabolic process/obsolete intrinsic component of organelle membrane/obsolete integral component of organelle membrane/membrane lipid biosynthe…	Molecular Function/Cellular Component;Molecular Function/Cellular Component/Biological Process/Cellular Component/Biological Process/Biological Process/Cellular Component/Molecular Function/Cellular Component/Biological Process/Cellular Component/Cellular Component/Biological Process/Biological Process/Cellular Component/Biological Process/Cellular Component/Cellular Component/Biological Process/…
TRINITY_DN12312_c0_g1_i6	KAF8778263.1	Phosphopantothenoylcysteine decarboxylase like protein	100	Argiope bruennichi	0	Q96CD2	Phosphopantothenoylcysteine decarboxylase	87.4	1.9e-79	NA	NA	NA	NA	NA	NA	NA	NA	NA	IPR036551;IPR003382;noIPR;IPR036551	HOMOLOGOUS_SUPERFAMILY;DOMAIN;DOMAIN;HOMOLOGOUS_SUPERFAMILY	Flavin prenyltransferase-like;Flavoprotein;Flavoprotein;Flavin prenyltransferase-like	G3DSA:3.40.50.1950 (GENE3D);PF02441 (PFAM);PTHR14359 (PANTHER);SSF52507 (SUPERFAMILY)	GO:0003824;GO:0003824;GO:0036094/GO:0044281/GO:0097159/GO:0009987/GO:0018130/GO:0044271/GO:1901293/GO:0006164/GO:0016831/GO:0055086/GO:1901564/GO:0009152/GO:0009165/GO:0072522/GO:0046483/GO:0110165/GO:0008152/GO:0044238/GO:0009260/GO:0044237/GO:0005622/GO:0006807/GO:0005488/GO:0044249/GO:0005737/GO:1901135/GO:0009150/GO:0009058/GO:0043168/GO:0016830/GO:1901265/GO:1901360/GO:0006139/GO:0019438/GO:…	catalytic activity;catalytic activity;small molecule binding/small molecule metabolic process/organic cyclic compound binding/cellular process/heterocycle biosynthetic process/cellular nitrogen compound biosynthetic process/nucleoside phosphate biosynthetic process/purine nucleotide biosynthetic process/carboxy-lyase activity/nucleobase-containing small molecule metabolic process/organonitrogen c…	Molecular Function;Molecular Function;Molecular Function/Biological Process/Molecular Function/Biological Process/Biological Process/Biological Process/Biological Process/Biological Process/Molecular Function/Biological Process/Biological Process/Biological Process/Biological Process/Biological Process/Biological Process/Cellular Component/Biological Process/Biological Process/Biological Process/…
TRINITY_DN12312_c0_g1_i2	KAF8778263.1	Phosphopantothenoylcysteine decarboxylase like protein	100	Argiope bruennichi	0	Q96CD2	Phosphopantothenoylcysteine decarboxylase	87.4	1.9e-79	NA	NA	NA	NA	NA	NA	NA	NA	NA	IPR036551;IPR003382;noIPR;IPR036551	HOMOLOGOUS_SUPERFAMILY;DOMAIN;DOMAIN;HOMOLOGOUS_SUPERFAMILY	Flavin prenyltransferase-like;Flavoprotein;Flavoprotein;Flavin prenyltransferase-like	G3DSA:3.40.50.1950 (GENE3D);PF02441 (PFAM);PTHR14359 (PANTHER);SSF52507 (SUPERFAMILY)	GO:0003824;GO:0003824;GO:0036094/GO:0044281/GO:0097159/GO:0009987/GO:0018130/GO:0044271/GO:1901293/GO:0006164/GO:0016831/GO:0055086/GO:1901564/GO:0009152/GO:0009165/GO:0072522/GO:0046483/GO:0110165/GO:0008152/GO:0044238/GO:0009260/GO:0044237/GO:0005622/GO:0006807/GO:0005488/GO:0044249/GO:0005737/GO:1901135/GO:0009150/GO:0009058/GO:0043168/GO:0016830/GO:1901265/GO:1901360/GO:0006139/GO:0019438/GO:…	catalytic activity;catalytic activity;small molecule binding/small molecule metabolic process/organic cyclic compound binding/cellular process/heterocycle biosynthetic process/cellular nitrogen compound biosynthetic process/nucleoside phosphate biosynthetic process/purine nucleotide biosynthetic process/carboxy-lyase activity/nucleobase-containing small molecule metabolic process/organonitrogen c…	Molecular Function;Molecular Function;Molecular Function/Biological Process/Molecular Function/Biological Process/Biological Process/Biological Process/Biological Process/Biological Process/Molecular Function/Biological Process/Biological Process/Biological Process/Biological Process/Biological Process/Biological Process/Cellular Component/Biological Process/Biological Process/Biological Process/…
TRINITY_DN12312_c0_g1_i5	KAF8778263.1	Phosphopantothenoylcysteine decarboxylase like protein	100	Argiope bruennichi	0	Q96CD2	Phosphopantothenoylcysteine decarboxylase	87.4	1.9e-79	NA	NA	NA	NA	NA	NA	NA	NA	NA	IPR036551;IPR003382;noIPR;IPR036551	HOMOLOGOUS_SUPERFAMILY;DOMAIN;DOMAIN;HOMOLOGOUS_SUPERFAMILY	Flavin prenyltransferase-like;Flavoprotein;Flavoprotein;Flavin prenyltransferase-like	G3DSA:3.40.50.1950 (GENE3D);PF02441 (PFAM);PTHR14359 (PANTHER);SSF52507 (SUPERFAMILY)	GO:0003824;GO:0003824;GO:0036094/GO:0044281/GO:0097159/GO:0009987/GO:0018130/GO:0044271/GO:1901293/GO:0006164/GO:0016831/GO:0055086/GO:1901564/GO:0009152/GO:0009165/GO:0072522/GO:0046483/GO:0110165/GO:0008152/GO:0044238/GO:0009260/GO:0044237/GO:0005622/GO:0006807/GO:0005488/GO:0044249/GO:0005737/GO:1901135/GO:0009150/GO:0009058/GO:0043168/GO:0016830/GO:1901265/GO:1901360/GO:0006139/GO:0019438/GO:…	catalytic activity;catalytic activity;small molecule binding/small molecule metabolic process/organic cyclic compound binding/cellular process/heterocycle biosynthetic process/cellular nitrogen compound biosynthetic process/nucleoside phosphate biosynthetic process/purine nucleotide biosynthetic process/carboxy-lyase activity/nucleobase-containing small molecule metabolic process/organonitrogen c…	Molecular Function;Molecular Function;Molecular Function/Biological Process/Molecular Function/Biological Process/Biological Process/Biological Process/Biological Process/Biological Process/Molecular Function/Biological Process/Biological Process/Biological Process/Biological Process/Biological Process/Biological Process/Cellular Component/Biological Process/Biological Process/Biological Process/…
TRINITY_DN30542_c0_g1_i1	GBL79654.1	Ras-related protein Rab-8A	100	Araneus ventricosus	0	Q5F470	Ras-related protein Rab-8A	87.6	3.59e-64	RAB8A_0;RAB8A_0	GO:0005525-IEA;GO:0003924-IEA	GTP binding-IEA;GTPase activity-IEA	Molecular Function-IEA;Molecular Function-IEA	GO:0003924	GTPase activity	Molecular Function	EC:3.6.1.15	nucleoside-triphosphate phosphatase	noIPR;IPR027417;IPR005225;IPR001806;noIPR;noIPR;IPR001806;noIPR;IPR027417	HOMOLOGOUS_SUPERFAMILY;HOMOLOGOUS_SUPERFAMILY;DOMAIN;FAMILY;FAMILY;FAMILY;FAMILY;FAMILY;HOMOLOGOUS_SUPERFAMILY	P-loop containing nucleoside triphosphate hydrolase;P-loop containing nucleoside triphosphate hydrolase;Small GTP-binding protein domain;Small GTPase;Small GTPase;Small GTPase;Small GTPase;Small GTPase;P-loop containing nucleoside triphosphate hydrolase	PR00449 (PRINTS);G3DSA:3.40.50.300 (GENE3D);TIGR00231 (TIGRFAM);PF00071 (PFAM);PTHR47980 (PANTHER);PS51419 (PROSITE_PROFILES);PS51421 (PROSITE_PROFILES);PS51420 (PROSITE_PROFILES);SSF52540 (SUPERFAMILY)	;;GO:0005525;GO:0005525/GO:0003924;;;GO:0005525/GO:0003924;;	;;GTP binding;GTP binding/GTPase activity;;;GTP binding/GTPase activity;;	;;Molecular Function;Molecular Function/Molecular Function;;;Molecular Function/Molecular Function;;
TRINITY_DN18126_c0_g1_i3	XP_015915735.1	single-stranded DNA-binding protein 3 isoform X2	100	Parasteatoda tepidariorum	0	Q9BWW4	Single-stranded DNA-binding protein 3	87.8	3.74e-119	NA	NA	NA	NA	NA	NA	NA	NA	NA	IPR008116;noIPR;noIPR;noIPR;noIPR;noIPR;noIPR;noIPR;noIPR;IPR006594	FAMILY;FAMILY;FAMILY;FAMILY;FAMILY;FAMILY;FAMILY;FAMILY;FAMILY;DOMAIN	Sequence-specific single-strand DNA-binding protein;Sequence-specific single-strand DNA-binding protein;Sequence-specific single-strand DNA-binding protein;Sequence-specific single-strand DNA-binding protein;Sequence-specific single-strand DNA-binding protein;Sequence-specific single-strand DNA-binding protein;Sequence-specific single-strand DNA-binding protein;Sequence-specific single-strand DNA…	PR01743 (PRINTS);PF04503 (PFAM);mobidb-lite (MOBIDB_LITE);mobidb-lite (MOBIDB_LITE);mobidb-lite (MOBIDB_LITE);mobidb-lite (MOBIDB_LITE);mobidb-lite (MOBIDB_LITE);mobidb-lite (MOBIDB_LITE);PTHR12610 (PANTHER);PS50896 (PROSITE_PROFILES)	GO:0003697;;;;;;;;GO:0048518/GO:0043226/GO:0009987/GO:0043229/GO:0043170/GO:0016070/GO:0097659/GO:0031326/GO:0018130/GO:0051173/GO:0044271/GO:0010467/GO:0031323/GO:0051252/GO:0009893/GO:0065007/GO:0009889/GO:0046483/GO:0110165/GO:0008152/GO:0045944/GO:0031325/GO:0051171/GO:0044238/GO:0080090/GO:0050789/GO:0009059/GO:0044237/GO:2001141/GO:0019222/GO:0005634/GO:0005622/GO:0051254/GO:0006807/GO:0045…	single-stranded DNA binding;;;;;;;;positive regulation of biological process/organelle/cellular process/intracellular organelle/macromolecule metabolic process/RNA metabolic process/nucleic acid-templated transcription/regulation of cellular biosynthetic process/heterocycle biosynthetic process/positive regulation of nitrogen compound metabolic process/cellular nitrogen compound biosynthetic proc…	Molecular Function;;;;;;;;Biological Process/Cellular Component/Biological Process/Cellular Component/Biological Process/Biological Process/Biological Process/Biological Process/Biological Process/Biological Process/Biological Process/Biological Process/Biological Process/Biological Process/Biological Process/Biological Process/Biological Process/Biological Process/Cellular Component/Biological P…
TRINITY_DN5449_c0_g1_i2	GFS60067.1	alpha-soluble NSF attachment protein	100	Trichonephila inaurata madagascariensis/Trichonephila clavipes	0	Q9DB05	Alpha-soluble NSF attachment protein	88.3	1.76e-107	NA	NA	NA	NA	NA	NA	NA	NA	NA	IPR000744;IPR011990;noIPR;IPR000744;IPR000744;IPR011990	FAMILY;HOMOLOGOUS_SUPERFAMILY;HOMOLOGOUS_SUPERFAMILY;FAMILY;FAMILY;HOMOLOGOUS_SUPERFAMILY	NSF attachment protein;Tetratricopeptide-like helical domain superfamily;Tetratricopeptide-like helical domain superfamily;NSF attachment protein;NSF attachment protein;Tetratricopeptide-like helical domain superfamily	PR00448 (PRINTS);G3DSA:1.25.40.10 (GENE3D);PF14938 (PFAM);PTHR13768 (PANTHER);cd15832 (CDD);SSF48452 (SUPERFAMILY)	GO:0006886;GO:0005515;;GO:0006886/GO:0005737/GO:0043231/GO:0005774/GO:0015031/GO:0043226/GO:0009987/GO:0043229/GO:0006810/GO:0000149/GO:0016192/GO:0034613/GO:0031090/GO:0022411/GO:0051234/GO:0032984/GO:0060090/GO:0071705/GO:0008104/GO:0051649/GO:0019905/GO:0051641/GO:0071840/GO:0110165/GO:0070727/GO:0045184/GO:0043624/GO:0051179/GO:0043227/GO:0033036/GO:0046907/GO:0005773/GO:0005515/GO:0098796/GO…	intracellular protein transport;protein binding;;intracellular protein transport/cytoplasm/intracellular membrane-bounded organelle/vacuolar membrane/protein transport/organelle/cellular process/intracellular organelle/transport/SNARE binding/vesicle-mediated transport/protein localization/organelle membrane/cellular component disassembly/establishment of localization/protein-containing complex d…	Biological Process;Molecular Function;;Biological Process/Cellular Component/Cellular Component/Cellular Component/Biological Process/Cellular Component/Biological Process/Cellular Component/Biological Process/Molecular Function/Biological Process/Biological Process/Cellular Component/Biological Process/Biological Process/Biological Process/Molecular Function/Biological Process/Biological Process…
TRINITY_DN11818_c0_g1_i4	GFU44452.1	tachykinin-like peptides receptor 99D	100	Nephila pilipes	0	P30975	Tachykinin-like peptides receptor 99D	89.2	2.02e-29	NA	NA	NA	NA	GO:0005886;GO:0023052;GO:0050877;GO:0060089	plasma membrane;signaling;nervous system process;molecular transducer activity	Cellular Component;Biological Process;Biological Process;Molecular Function	NA	NA	noIPR;IPR000276;noIPR;IPR017452;noIPR	HOMOLOGOUS_SUPERFAMILY;FAMILY;FAMILY;DOMAIN;DOMAIN	P-loop containing nucleoside triphosphate hydrolase;G protein-coupled receptor, rhodopsin-like;G protein-coupled receptor, rhodopsin-like;GPCR, rhodopsin-like, 7TM;GPCR, rhodopsin-like, 7TM	G3DSA:1.20.1070.10 (GENE3D);PF00001 (PFAM);PTHR46925 (PANTHER);PS50262 (PROSITE_PROFILES);SSF81321 (SUPERFAMILY)	;GO:0004930/GO:0016020/GO:0007186;GO:0110165/GO:0008188/GO:0008528/GO:0004930/GO:0071944/GO:0033218/GO:0042277/GO:0005886/GO:0060089/GO:0001653/GO:0042923/GO:0005488/GO:0004888/GO:0016020/GO:0038023;GO:0016020;	;G protein-coupled receptor activity/membrane/G protein-coupled receptor signaling pathway;cellular anatomical entity/neuropeptide receptor activity/G protein-coupled peptide receptor activity/G protein-coupled receptor activity/cell periphery/amide binding/peptide binding/plasma membrane/molecular transducer activity/peptide receptor activity/neuropeptide binding/binding/transmembrane signaling …	;Molecular Function/Cellular Component/Biological Process;Cellular Component/Molecular Function/Molecular Function/Molecular Function/Cellular Component/Molecular Function/Molecular Function/Cellular Component/Molecular Function/Molecular Function/Molecular Function/Molecular Function/Molecular Function/Cellular Component/Molecular Function;Cellular Component;
TRINITY_DN11818_c0_g1_i5	GFU44452.1	tachykinin-like peptides receptor 99D	100	Nephila pilipes	0	P30975	Tachykinin-like peptides receptor 99D	89.2	2.02e-29	NA	NA	NA	NA	GO:0005886;GO:0023052;GO:0050877;GO:0060089	plasma membrane;signaling;nervous system process;molecular transducer activity	Cellular Component;Biological Process;Biological Process;Molecular Function	NA	NA	noIPR;IPR000276;noIPR;IPR017452;noIPR	HOMOLOGOUS_SUPERFAMILY;FAMILY;FAMILY;DOMAIN;DOMAIN	P-loop containing nucleoside triphosphate hydrolase;G protein-coupled receptor, rhodopsin-like;G protein-coupled receptor, rhodopsin-like;GPCR, rhodopsin-like, 7TM;GPCR, rhodopsin-like, 7TM	G3DSA:1.20.1070.10 (GENE3D);PF00001 (PFAM);PTHR46925 (PANTHER);PS50262 (PROSITE_PROFILES);SSF81321 (SUPERFAMILY)	;GO:0004930/GO:0016020/GO:0007186;GO:0110165/GO:0008188/GO:0008528/GO:0004930/GO:0071944/GO:0033218/GO:0042277/GO:0005886/GO:0060089/GO:0001653/GO:0042923/GO:0005488/GO:0004888/GO:0016020/GO:0038023;GO:0016020;	;G protein-coupled receptor activity/membrane/G protein-coupled receptor signaling pathway;cellular anatomical entity/neuropeptide receptor activity/G protein-coupled peptide receptor activity/G protein-coupled receptor activity/cell periphery/amide binding/peptide binding/plasma membrane/molecular transducer activity/peptide receptor activity/neuropeptide binding/binding/transmembrane signaling …	;Molecular Function/Cellular Component/Biological Process;Cellular Component/Molecular Function/Molecular Function/Molecular Function/Cellular Component/Molecular Function/Molecular Function/Cellular Component/Molecular Function/Molecular Function/Molecular Function/Molecular Function/Molecular Function/Cellular Component/Molecular Function;Cellular Component;
TRINITY_DN20068_c0_g1_i2	KAF8794062.1	Glutamate receptor ionotropic like protein	100	Argiope bruennichi	0	Q91755	Glutamate receptor ionotropic, kainate 2	89.7	2.83e-154	NA	NA	NA	NA	NA	NA	NA	NA	NA	IPR001508;IPR001320;IPR001638;noIPR;noIPR;noIPR;noIPR;noIPR	FAMILY;DOMAIN;DOMAIN;DOMAIN;DOMAIN;DOMAIN;DOMAIN;DOMAIN	Ionotropic glutamate receptor, metazoa;Ionotropic glutamate receptor;Solute-binding protein family 3/N-terminal domain of MltF;Solute-binding protein family 3/N-terminal domain of MltF;Solute-binding protein family 3/N-terminal domain of MltF;Solute-binding protein family 3/N-terminal domain of MltF;Solute-binding protein family 3/N-terminal domain of MltF;Solute-binding protein family 3/N-termin…	PR00177 (PRINTS);PF00060 (PFAM);PF00497 (PFAM);G3DSA:3.40.190.10 (GENE3D);G3DSA:1.10.287.70 (GENE3D);PTHR18966 (PANTHER);SSF53850 (SUPERFAMILY);SSF81324 (SUPERFAMILY)	GO:0016020/GO:0006811/GO:0005216/GO:0038023;GO:0015276/GO:0016020;;;;GO:0015075/GO:0015267/GO:0022857/GO:0110165/GO:0030054/GO:0098794/GO:0097060/GO:0098590/GO:0071944/GO:0022803/GO:0005886/GO:0060089/GO:0045211/GO:0015318/GO:0005216/GO:0022836/GO:0005215/GO:0015276/GO:0045202/GO:0016020/GO:0038023;;	membrane/ion transport/ion channel activity/signaling receptor activity;ligand-gated ion channel activity/membrane;;;;ion transmembrane transporter activity/channel activity/transmembrane transporter activity/cellular anatomical entity/cell junction/postsynapse/synaptic membrane/plasma membrane region/cell periphery/passive transmembrane transporter activity/plasma membrane/molecular transducer a…	Cellular Component/Biological Process/Molecular Function/Molecular Function;Molecular Function/Cellular Component;;;;Molecular Function/Molecular Function/Molecular Function/Cellular Component/Cellular Component/Cellular Component/Cellular Component/Cellular Component/Cellular Component/Molecular Function/Cellular Component/Molecular Function/Cellular Component/Molecular Function/Molecular Functi…
TRINITY_DN4509_c0_g1_i3	GIY08029.1	zinc finger CCHC domain-containing protein 24	100	Caerostris extrusa/Caerostris darwini	0	Q8N2G6	Zinc finger CCHC domain-containing protein 24	80.1	9.32e-100	NA	NA	NA	NA	NA	NA	NA	NA	NA	noIPR;IPR033446;IPR025829;IPR001878;IPR036875	HOMOLOGOUS_SUPERFAMILY;DOMAIN;DOMAIN;DOMAIN;HOMOLOGOUS_SUPERFAMILY	Cystine-knot cytokine;Zinc finger domain-containing protein 24, zinc-binding domain;Zinc knuckle CX2CX3GHX4C;Zinc finger, CCHC-type;Zinc finger, CCHC-type superfamily	G3DSA:4.10.60.10 (GENE3D);PF17180 (PFAM);PF13696 (PFAM);PS50158 (PROSITE_PROFILES);SSF57756 (SUPERFAMILY)	;;;GO:0008270/GO:0003676;GO:0008270/GO:0003676	;;;zinc ion binding/nucleic acid binding;zinc ion binding/nucleic acid binding	;;;Molecular Function/Molecular Function;Molecular Function/Molecular Function
TRINITY_DN4509_c0_g1_i5	GIY08029.1	zinc finger CCHC domain-containing protein 24	100	Caerostris extrusa/Caerostris darwini	0	Q8N2G6	Zinc finger CCHC domain-containing protein 24	80.1	9.32e-100	NA	NA	NA	NA	NA	NA	NA	NA	NA	noIPR;IPR033446;IPR025829;IPR001878;IPR036875	HOMOLOGOUS_SUPERFAMILY;DOMAIN;DOMAIN;DOMAIN;HOMOLOGOUS_SUPERFAMILY	P-loop containing nucleoside triphosphate hydrolase;Zinc finger domain-containing protein 24, zinc-binding domain;Zinc knuckle CX2CX3GHX4C;Zinc finger, CCHC-type;Zinc finger, CCHC-type superfamily	G3DSA:4.10.60.10 (GENE3D);PF17180 (PFAM);PF13696 (PFAM);PS50158 (PROSITE_PROFILES);SSF57756 (SUPERFAMILY)	;;;GO:0008270/GO:0003676;GO:0008270/GO:0003676	;;;zinc ion binding/nucleic acid binding;zinc ion binding/nucleic acid binding	;;;Molecular Function/Molecular Function;Molecular Function/Molecular Function
TRINITY_DN8601_c0_g1_i1	GBN02969.1	ADP-ribosylation factor-like protein 4A	100	Araneus ventricosus	0	Q3T0M9	ADP-ribosylation factor-like protein 4A	80.3	8.21e-85	Arl4a_2;Arl4a_2;Arl4a_2;Arl4a_2;Arl4a_2	GO:0000166-IEA;GO:0005525-IEA;GO:0016192-IEA;GO:0003924-IEA;GO:0051649-IEA	nucleotide binding-IEA;GTP binding-IEA;vesicle-mediated transport-IEA;GTPase activity-IEA;establishment of localization in cell-IEA	Molecular Function-IEA;Molecular Function-IEA;Biological Process-IEA;Molecular Function-IEA;Biological Process-IEA	GO:0003924;GO:0005886;GO:0016192	GTPase activity;plasma membrane;vesicle-mediated transport	Molecular Function;Cellular Component;Biological Process	EC:3.6.1.15	nucleoside-triphosphate phosphatase	IPR006689;IPR006689;IPR005225;IPR027417;IPR024156;noIPR;noIPR;noIPR;IPR027417	FAMILY;FAMILY;DOMAIN;HOMOLOGOUS_SUPERFAMILY;FAMILY;FAMILY;FAMILY;FAMILY;HOMOLOGOUS_SUPERFAMILY	Small GTPase superfamily, ARF/SAR type;Small GTPase superfamily, ARF/SAR type;Small GTP-binding protein domain;P-loop containing nucleoside triphosphate hydrolase;Small GTPase superfamily, ARF type;Small GTPase superfamily, ARF type;Small GTPase superfamily, ARF type;Small GTPase superfamily, ARF type;P-loop containing nucleoside triphosphate hydrolase	PR00328 (PRINTS);PF00025 (PFAM);TIGR00231 (TIGRFAM);G3DSA:3.40.50.300 (GENE3D);PTHR11711 (PANTHER);PS51419 (PROSITE_PROFILES);PS51417 (PROSITE_PROFILES);cd04152 (CDD);SSF52540 (SUPERFAMILY)	GO:0003924/GO:0005525;GO:0003924/GO:0005525;GO:0005525;;GO:0005525/GO:0005737/GO:0015031/GO:0005525/GO:0036094/GO:0043168/GO:0097159/GO:0009987/GO:1901265/GO:0006810/GO:0016192/GO:0034613/GO:0051234/GO:0035639/GO:0032553/GO:0097367/GO:0071705/GO:0008104/GO:0051649/GO:0051641/GO:0000166/GO:0110165/GO:0070727/GO:0032555/GO:0045184/GO:0051179/GO:0033036/GO:0043167/GO:0019001/GO:0046907/GO:0005622/GO…	GTPase activity/GTP binding;GTPase activity/GTP binding;GTP binding;;GTP binding/cytoplasm/protein transport/GTP binding/small molecule binding/anion binding/organic cyclic compound binding/cellular process/nucleoside phosphate binding/transport/vesicle-mediated transport/protein localization/establishment of localization/purine ribonucleoside triphosphate binding/ribonucleotide binding/carbohydr…	Molecular Function/Molecular Function;Molecular Function/Molecular Function;Molecular Function;;Molecular Function/Cellular Component/Biological Process/Molecular Function/Molecular Function/Molecular Function/Molecular Function/Biological Process/Molecular Function/Biological Process/Biological Process/Biological Process/Biological Process/Molecular Function/Molecular Function/Molecular Function…
TRINITY_DN8601_c0_g1_i2	GBN02969.1	ADP-ribosylation factor-like protein 4A	100	Araneus ventricosus	0	Q3T0M9	ADP-ribosylation factor-like protein 4A	80.3	2.84e-84	Arl4a_2;Arl4a_2;Arl4a_2;Arl4a_2;Arl4a_2	GO:0000166-IEA;GO:0005525-IEA;GO:0016192-IEA;GO:0003924-IEA;GO:0051649-IEA	nucleotide binding-IEA;GTP binding-IEA;vesicle-mediated transport-IEA;GTPase activity-IEA;establishment of localization in cell-IEA	Molecular Function-IEA;Molecular Function-IEA;Biological Process-IEA;Molecular Function-IEA;Biological Process-IEA	GO:0003924;GO:0005886;GO:0016192	GTPase activity;plasma membrane;vesicle-mediated transport	Molecular Function;Cellular Component;Biological Process	EC:3.6.1.15	nucleoside-triphosphate phosphatase	IPR006689;IPR006689;IPR027417;IPR005225;IPR024156;noIPR;noIPR;noIPR;IPR027417	FAMILY;FAMILY;HOMOLOGOUS_SUPERFAMILY;DOMAIN;FAMILY;FAMILY;FAMILY;FAMILY;HOMOLOGOUS_SUPERFAMILY	Small GTPase superfamily, ARF/SAR type;Small GTPase superfamily, ARF/SAR type;P-loop containing nucleoside triphosphate hydrolase;Small GTP-binding protein domain;Small GTPase superfamily, ARF type;Small GTPase superfamily, ARF type;Small GTPase superfamily, ARF type;Small GTPase superfamily, ARF type;P-loop containing nucleoside triphosphate hydrolase	PR00328 (PRINTS);PF00025 (PFAM);G3DSA:3.40.50.300 (GENE3D);TIGR00231 (TIGRFAM);PTHR11711 (PANTHER);PS51419 (PROSITE_PROFILES);PS51417 (PROSITE_PROFILES);cd04152 (CDD);SSF52540 (SUPERFAMILY)	GO:0003924/GO:0005525;GO:0003924/GO:0005525;;GO:0005525;GO:0005525/GO:0005737/GO:0015031/GO:0005525/GO:0036094/GO:0043168/GO:0097159/GO:0009987/GO:1901265/GO:0006810/GO:0016192/GO:0034613/GO:0051234/GO:0035639/GO:0032553/GO:0097367/GO:0071705/GO:0008104/GO:0051649/GO:0051641/GO:0000166/GO:0110165/GO:0070727/GO:0032555/GO:0045184/GO:0051179/GO:0033036/GO:0043167/GO:0019001/GO:0046907/GO:0005622/GO…	GTPase activity/GTP binding;GTPase activity/GTP binding;;GTP binding;GTP binding/cytoplasm/protein transport/GTP binding/small molecule binding/anion binding/organic cyclic compound binding/cellular process/nucleoside phosphate binding/transport/vesicle-mediated transport/protein localization/establishment of localization/purine ribonucleoside triphosphate binding/ribonucleotide binding/carbohydr…	Molecular Function/Molecular Function;Molecular Function/Molecular Function;;Molecular Function;Molecular Function/Cellular Component/Biological Process/Molecular Function/Molecular Function/Molecular Function/Molecular Function/Biological Process/Molecular Function/Biological Process/Biological Process/Biological Process/Biological Process/Molecular Function/Molecular Function/Molecular Function…
TRINITY_DN29832_c0_g1_i8	KAF8783040.1	Tyrosine-protein kinase Src64B like protein	100	Argiope bruennichi	0	P00528	Tyrosine-protein kinase Src64B	81	4.16e-218	NA	NA	NA	NA	GO:0002376;GO:0005576;GO:0005886;GO:0007010;GO:0007155;GO:0016740;GO:0022414;GO:0023052;GO:0030154;GO:0034330;GO:0036211;GO:0048856;GO:0048870;GO:0050877;GO:0098542;GO:0140096	immune system process;extracellular region;plasma membrane;cytoskeleton organization;cell adhesion;transferase activity;reproductive process;signaling;cell differentiation;cell junction organization;protein modification process;anatomical structure development;cell motility;nervous system process;defense response to other organism;catalytic activity, acting on a protein	Biological Process;Cellular Component;Cellular Component;Biological Process;Biological Process;Molecular Function;Biological Process;Biological Process;Biological Process;Biological Process;Biological Process;Biological Process;Biological Process;Biological Process;Biological Process;Molecular Function	EC:2.7.10.2	non-specific protein-tyrosine kinase	IPR001452;IPR001245;IPR000980;IPR001452;IPR001245;noIPR;IPR000980;IPR036860;noIPR;noIPR;noIPR;IPR000719;IPR000980;IPR001452;noIPR;noIPR;noIPR;IPR011009;IPR036028;IPR036860	DOMAIN;DOMAIN;DOMAIN;DOMAIN;DOMAIN;DOMAIN;DOMAIN;HOMOLOGOUS_SUPERFAMILY;HOMOLOGOUS_SUPERFAMILY;HOMOLOGOUS_SUPERFAMILY;HOMOLOGOUS_SUPERFAMILY;DOMAIN;DOMAIN;DOMAIN;DOMAIN;DOMAIN;DOMAIN;HOMOLOGOUS_SUPERFAMILY;HOMOLOGOUS_SUPERFAMILY;HOMOLOGOUS_SUPERFAMILY	SH3 domain;Serine-threonine/tyrosine-protein kinase, catalytic domain;SH2 domain;SH3 domain;Serine-threonine/tyrosine-protein kinase, catalytic domain;Serine-threonine/tyrosine-protein kinase, catalytic domain;SH2 domain;SH2 domain superfamily;SH2 domain superfamily;SH2 domain superfamily;SH2 domain superfamily;Protein kinase domain;SH2 domain;SH3 domain;SH3 domain;SH3 domain;SH3 domain;Protein k…	PR00452 (PRINTS);PR00109 (PRINTS);PR00401 (PRINTS);PF00018 (PFAM);PF07714 (PFAM);G3DSA:3.30.200.20 (GENE3D);PF00017 (PFAM);G3DSA:3.30.505.10 (GENE3D);G3DSA:2.30.30.40 (GENE3D);G3DSA:1.10.510.10 (GENE3D);PTHR24418 (PANTHER);PS50011 (PROSITE_PROFILES);PS50001 (PROSITE_PROFILES);PS50002 (PROSITE_PROFILES);cd09933 (CDD);cd05034 (CDD);cd11845 (CDD);SSF56112 (SUPERFAMILY);SSF50044 (SUPERFAMILY);SSF5555…	GO:0005515;GO:0006468/GO:0004672;;GO:0005515;GO:0006468/GO:0004672;;;;;;GO:0044419/GO:0009987/GO:0016772/GO:0016740/GO:0140096/GO:0051707/GO:0007167/GO:0004713/GO:0098542/GO:0043207/GO:0051716/GO:0004672/GO:0031234/GO:0065007/GO:0110165/GO:0050789/GO:0005515/GO:0009898/GO:0004715/GO:0005488/GO:0016773/GO:0050896/GO:0016020/GO:0030154/GO:0002376/GO:0005886/GO:0016301/GO:0023052/GO:0006950/GO:00096…	protein binding;protein phosphorylation/protein kinase activity;;protein binding;protein phosphorylation/protein kinase activity;;;;;;biological process involved in interspecies interaction between organisms/cellular process/transferase activity, transferring phosphorus-containing groups/transferase activity/catalytic activity, acting on a protein/response to other organism/enzyme-linked receptor…	Molecular Function;Biological Process/Molecular Function;;Molecular Function;Biological Process/Molecular Function;;;;;;Biological Process/Biological Process/Molecular Function/Molecular Function/Molecular Function/Biological Process/Biological Process/Molecular Function/Biological Process/Biological Process/Biological Process/Molecular Function/Cellular Component/Biological Process/Cellular Comp…
TRINITY_DN13046_c0_g1_i12	GFS73114.1	SNARE-associated protein Snapin	100	Nephila pilipes	0	O95295	SNARE-associated protein Snapin	81	2.41e-34	NA	NA	NA	NA	GO:0005829;GO:0016192;GO:0023052;GO:0031410;GO:0065003	cytosol;vesicle-mediated transport;signaling;cytoplasmic vesicle;protein-containing complex assembly	Cellular Component;Biological Process;Biological Process;Cellular Component;Biological Process	NA	NA	IPR028119;noIPR;noIPR;IPR017246	FAMILY;FAMILY;FAMILY;FAMILY	Snapin/Pallidin/Snn1;Snapin/Pallidin/Snn1;Snapin/Pallidin/Snn1;Snapin	PF14712 (PFAM);mobidb-lite (MOBIDB_LITE);mobidb-lite (MOBIDB_LITE);PTHR31305 (PANTHER)	;;;GO:0006886/GO:0031083/GO:0016079/GO:0043226/GO:0006996/GO:0007268/GO:0006906/GO:0030054/GO:0009987/GO:0043229/GO:0000149/GO:0030133/GO:0140352/GO:0023051/GO:0007034/GO:0061025/GO:0099504/GO:0032418/GO:0051049/GO:0099536/GO:0099643/GO:0140029/GO:0098793/GO:0065007/GO:1903530/GO:0051641/GO:0099503/GO:0050804/GO:0071840/GO:0110165/GO:0007041/GO:0046928/GO:0061024/GO:0010646/GO:0050789/GO:0046907/…	;;;intracellular protein transport/BLOC-1 complex/synaptic vesicle exocytosis/organelle/organelle organization/chemical synaptic transmission/vesicle fusion/cell junction/cellular process/intracellular organelle/SNARE binding/transport vesicle/export from cell/regulation of signaling/vacuolar transport/membrane fusion/synaptic vesicle cycle/lysosome localization/regulation of transport/synaptic s…	;;;Biological Process/Cellular Component/Biological Process/Cellular Component/Biological Process/Biological Process/Biological Process/Cellular Component/Biological Process/Cellular Component/Molecular Function/Cellular Component/Biological Process/Biological Process/Biological Process/Biological Process/Biological Process/Biological Process/Biological Process/Biological Process/Biological Proce…
TRINITY_DN1852_c0_g1_i6	GBM39988.1	Protein O-linked-mannose beta-1,2-N-acetylglucosaminyltransferase 1	100	Araneus ventricosus	0	Q5EAB6	Protein O-linked-mannose beta-1,2-N-acetylglucosaminyltransferase 1	81.2	5.54e-251	POMGNT1_3;POMGNT1_3;POMGNT1_3;POMGNT1_3;POMGNT1_3;POMGNT1_3;POMGNT1_3;POMGNT1_3;POMGNT1_3;POMGNT1_3	GO:0016757-IEA;GO:0046872-IEA;GO:0008375-IEA;GO:0016020-IEA;GO:0016021-IEA;GO:0016740-IEA;GO:0030145-IEA;GO:0000139-IEA;GO:0005794-IEA;GO:0006486-IEA	glycosyltransferase activity-IEA;metal ion binding-IEA;acetylglucosaminyltransferase activity-IEA;membrane-IEA;membrane-IEA;transferase activity-IEA;manganese ion binding-IEA;Golgi membrane-IEA;Golgi apparatus-IEA;protein glycosylation-IEA	Molecular Function-IEA;Molecular Function-IEA;Molecular Function-IEA;Cellular Component-IEA;Cellular Component-IEA;Molecular Function-IEA;Molecular Function-IEA;Cellular Component-IEA;Cellular Component-IEA;Biological Process-IEA	GO:0005794;GO:0006486;GO:0016740	Golgi apparatus;protein glycosylation;transferase activity	Cellular Component;Biological Process;Molecular Function	EC:2.4.1	Glycosyltransferases	IPR029044;IPR004139;IPR039477;noIPR;IPR039474;IPR029044	HOMOLOGOUS_SUPERFAMILY;FAMILY;DOMAIN;DOMAIN;DOMAIN;HOMOLOGOUS_SUPERFAMILY	Nucleotide-diphospho-sugar transferases;Glycosyl transferase, family 13;ILEI/PANDER domain;ILEI/PANDER domain;Protein O-linked-mannose beta-1,2-N-acetylglucosaminyltransferase 1, PANDER-like domain;Nucleotide-diphospho-sugar transferases	G3DSA:3.90.550.10 (GENE3D);PF03071 (PFAM);PF15711 (PFAM);PTHR46396 (PANTHER);cd13937 (CDD);SSF53448 (SUPERFAMILY)	;GO:0008375/GO:0006486;;GO:0043226/GO:0009987/GO:0043229/GO:0016740/GO:0140096/GO:0043170/GO:0006493/GO:0019538/GO:0031090/GO:0031300/GO:0000139/GO:0031301/GO:0006464/GO:1901564/GO:0009100/GO:0110165/GO:0008152/GO:0044238/GO:0043412/GO:0016021/GO:0009059/GO:0005773/GO:0044237/GO:0043413/GO:0005622/GO:0006807/GO:0016020/GO:0044249/GO:0005737/GO:0043231/GO:1901135/GO:0030173/GO:0009058/GO:0070085/G…	;acetylglucosaminyltransferase activity/protein glycosylation;;organelle/cellular process/intracellular organelle/transferase activity/catalytic activity, acting on a protein/macromolecule metabolic process/protein O-linked glycosylation/protein metabolic process/organelle membrane/obsolete intrinsic component of organelle membrane/Golgi membrane/obsolete integral component of organelle membrane/…	;Molecular Function/Biological Process;;Cellular Component/Biological Process/Cellular Component/Molecular Function/Molecular Function/Biological Process/Biological Process/Biological Process/Cellular Component/Cellular Component/Cellular Component/Cellular Component/Biological Process/Biological Process/Biological Process/Cellular Component/Biological Process/Biological Process/Biological Proces…
TRINITY_DN14124_c0_g1_i1	KAF8767674.1	Syntaxin-binding protein 5 like protein	100	Argiope bruennichi	0	Q9WU70	Syntaxin-binding protein 5	81.4	5.44e-206	NA	NA	NA	NA	NA	NA	NA	NA	NA	IPR000664;IPR013577;IPR015943;noIPR;noIPR;IPR036322	FAMILY;DOMAIN;HOMOLOGOUS_SUPERFAMILY;HOMOLOGOUS_SUPERFAMILY;HOMOLOGOUS_SUPERFAMILY;HOMOLOGOUS_SUPERFAMILY	Lethal(2) giant larvae protein;Lethal giant larvae homologue 2;WD40/YVTN repeat-like-containing domain superfamily;WD40/YVTN repeat-like-containing domain superfamily;WD40/YVTN repeat-like-containing domain superfamily;WD40-repeat-containing domain superfamily	PR00962 (PRINTS);PF08366 (PFAM);G3DSA:2.130.10.10 (GENE3D);mobidb-lite (MOBIDB_LITE);PTHR10241 (PANTHER);SSF50978 (SUPERFAMILY)	;;GO:0005515;;GO:0015031/GO:0030234/GO:0006906/GO:0006996/GO:0009987/GO:0016462/GO:0000149/GO:0140352/GO:0017022/GO:0061025/GO:0008047/GO:0051049/GO:0140029/GO:0060589/GO:0071705/GO:0009306/GO:0017111/GO:0051223/GO:0065007/GO:0008092/GO:0019905/GO:1903530/GO:0110165/GO:0003924/GO:0016787/GO:0071840/GO:0061024/GO:0032880/GO:0050789/GO:0033036/GO:0046903/GO:0017157/GO:0006887/GO:0005515/GO:0098796/…	;;protein binding;;protein transport/enzyme regulator activity/vesicle fusion/organelle organization/cellular process/pyrophosphatase activity/SNARE binding/export from cell/myosin binding/membrane fusion/enzyme activator activity/regulation of transport/exocytic process/nucleoside-triphosphatase regulator activity/nitrogen compound transport/protein secretion/ribonucleoside triphosphate phosphat…	;;Molecular Function;;Biological Process/Molecular Function/Biological Process/Biological Process/Biological Process/Molecular Function/Molecular Function/Biological Process/Molecular Function/Biological Process/Molecular Function/Biological Process/Biological Process/Molecular Function/Biological Process/Biological Process/Molecular Function/Biological Process/Biological Process/Molecular Functi…
TRINITY_DN1852_c0_g1_i1	GBM39988.1	Protein O-linked-mannose beta-1,2-N-acetylglucosaminyltransferase 1	100	Araneus ventricosus	0	Q5EAB6	Protein O-linked-mannose beta-1,2-N-acetylglucosaminyltransferase 1	81.4	1.82e-301	POMGNT1_3;POMGNT1_3;POMGNT1_3;POMGNT1_3;POMGNT1_3;POMGNT1_3;POMGNT1_3;POMGNT1_3;POMGNT1_3;POMGNT1_3	GO:0016757-IEA;GO:0046872-IEA;GO:0008375-IEA;GO:0016020-IEA;GO:0016021-IEA;GO:0016740-IEA;GO:0030145-IEA;GO:0000139-IEA;GO:0005794-IEA;GO:0006486-IEA	glycosyltransferase activity-IEA;metal ion binding-IEA;acetylglucosaminyltransferase activity-IEA;membrane-IEA;membrane-IEA;transferase activity-IEA;manganese ion binding-IEA;Golgi membrane-IEA;Golgi apparatus-IEA;protein glycosylation-IEA	Molecular Function-IEA;Molecular Function-IEA;Molecular Function-IEA;Cellular Component-IEA;Cellular Component-IEA;Molecular Function-IEA;Molecular Function-IEA;Cellular Component-IEA;Cellular Component-IEA;Biological Process-IEA	GO:0005794;GO:0006486;GO:0016740	Golgi apparatus;protein glycosylation;transferase activity	Cellular Component;Biological Process;Molecular Function	EC:2.4.1	Glycosyltransferases	IPR004139;IPR039477;IPR029044;noIPR;noIPR;IPR039474;IPR029044	FAMILY;DOMAIN;HOMOLOGOUS_SUPERFAMILY;HOMOLOGOUS_SUPERFAMILY;HOMOLOGOUS_SUPERFAMILY;DOMAIN;HOMOLOGOUS_SUPERFAMILY	Glycosyl transferase, family 13;ILEI/PANDER domain;Nucleotide-diphospho-sugar transferases;Nucleotide-diphospho-sugar transferases;Nucleotide-diphospho-sugar transferases;Protein O-linked-mannose beta-1,2-N-acetylglucosaminyltransferase 1, PANDER-like domain;Nucleotide-diphospho-sugar transferases	PF03071 (PFAM);PF15711 (PFAM);G3DSA:3.90.550.10 (GENE3D);PTHR46396 (PANTHER);cd02514 (CDD);cd13937 (CDD);SSF53448 (SUPERFAMILY)	GO:0008375/GO:0006486;;;GO:0043226/GO:0009987/GO:0043229/GO:0016740/GO:0140096/GO:0043170/GO:0006493/GO:0019538/GO:0031090/GO:0031300/GO:0000139/GO:0031301/GO:0006464/GO:1901564/GO:0009100/GO:0110165/GO:0008152/GO:0044238/GO:0043412/GO:0016021/GO:0009059/GO:0005773/GO:0044237/GO:0043413/GO:0005622/GO:0006807/GO:0016020/GO:0044249/GO:0005737/GO:0043231/GO:1901135/GO:0030173/GO:0009058/GO:0070085/G…	acetylglucosaminyltransferase activity/protein glycosylation;;;organelle/cellular process/intracellular organelle/transferase activity/catalytic activity, acting on a protein/macromolecule metabolic process/protein O-linked glycosylation/protein metabolic process/organelle membrane/obsolete intrinsic component of organelle membrane/Golgi membrane/obsolete integral component of organelle membrane/…	Molecular Function/Biological Process;;;Cellular Component/Biological Process/Cellular Component/Molecular Function/Molecular Function/Biological Process/Biological Process/Biological Process/Cellular Component/Cellular Component/Cellular Component/Cellular Component/Biological Process/Biological Process/Biological Process/Cellular Component/Biological Process/Biological Process/Biological Proces…
TRINITY_DN1852_c0_g1_i9	GBM39988.1	Protein O-linked-mannose beta-1,2-N-acetylglucosaminyltransferase 1	100	Araneus ventricosus	0	Q5EAB6	Protein O-linked-mannose beta-1,2-N-acetylglucosaminyltransferase 1	81.4	1.82e-301	POMGNT1_3;POMGNT1_3;POMGNT1_3;POMGNT1_3;POMGNT1_3;POMGNT1_3;POMGNT1_3;POMGNT1_3;POMGNT1_3;POMGNT1_3	GO:0016757-IEA;GO:0046872-IEA;GO:0008375-IEA;GO:0016020-IEA;GO:0016021-IEA;GO:0016740-IEA;GO:0030145-IEA;GO:0000139-IEA;GO:0005794-IEA;GO:0006486-IEA	glycosyltransferase activity-IEA;metal ion binding-IEA;acetylglucosaminyltransferase activity-IEA;membrane-IEA;membrane-IEA;transferase activity-IEA;manganese ion binding-IEA;Golgi membrane-IEA;Golgi apparatus-IEA;protein glycosylation-IEA	Molecular Function-IEA;Molecular Function-IEA;Molecular Function-IEA;Cellular Component-IEA;Cellular Component-IEA;Molecular Function-IEA;Molecular Function-IEA;Cellular Component-IEA;Cellular Component-IEA;Biological Process-IEA	GO:0005794;GO:0006486;GO:0016740	Golgi apparatus;protein glycosylation;transferase activity	Cellular Component;Biological Process;Molecular Function	EC:2.4.1	Glycosyltransferases	IPR004139;IPR039477;IPR029044;noIPR;noIPR;IPR039474;IPR029044	FAMILY;DOMAIN;HOMOLOGOUS_SUPERFAMILY;HOMOLOGOUS_SUPERFAMILY;HOMOLOGOUS_SUPERFAMILY;DOMAIN;HOMOLOGOUS_SUPERFAMILY	Glycosyl transferase, family 13;ILEI/PANDER domain;Nucleotide-diphospho-sugar transferases;Nucleotide-diphospho-sugar transferases;Nucleotide-diphospho-sugar transferases;Protein O-linked-mannose beta-1,2-N-acetylglucosaminyltransferase 1, PANDER-like domain;Nucleotide-diphospho-sugar transferases	PF03071 (PFAM);PF15711 (PFAM);G3DSA:3.90.550.10 (GENE3D);PTHR46396 (PANTHER);cd02514 (CDD);cd13937 (CDD);SSF53448 (SUPERFAMILY)	GO:0008375/GO:0006486;;;GO:0043226/GO:0009987/GO:0043229/GO:0016740/GO:0140096/GO:0043170/GO:0006493/GO:0019538/GO:0031090/GO:0031300/GO:0000139/GO:0031301/GO:0006464/GO:1901564/GO:0009100/GO:0110165/GO:0008152/GO:0044238/GO:0043412/GO:0016021/GO:0009059/GO:0005773/GO:0044237/GO:0043413/GO:0005622/GO:0006807/GO:0016020/GO:0044249/GO:0005737/GO:0043231/GO:1901135/GO:0030173/GO:0009058/GO:0070085/G…	acetylglucosaminyltransferase activity/protein glycosylation;;;organelle/cellular process/intracellular organelle/transferase activity/catalytic activity, acting on a protein/macromolecule metabolic process/protein O-linked glycosylation/protein metabolic process/organelle membrane/obsolete intrinsic component of organelle membrane/Golgi membrane/obsolete integral component of organelle membrane/…	Molecular Function/Biological Process;;;Cellular Component/Biological Process/Cellular Component/Molecular Function/Molecular Function/Biological Process/Biological Process/Biological Process/Cellular Component/Cellular Component/Cellular Component/Cellular Component/Biological Process/Biological Process/Biological Process/Cellular Component/Biological Process/Biological Process/Biological Proces…
TRINITY_DN37034_c0_g1_i1	KAF8792945.1	ADP-ribosylation factor-like protein 4A	100	Argiope bruennichi/Araneus ventricosus/Caerostris darwini/Araneus ventricosus/Araneus ventricosus	0	Q3T0M9	ADP-ribosylation factor-like protein 4A	81.5	9.89e-84	NA	NA	NA	NA	NA	NA	NA	NA	NA	IPR006689;IPR006689;IPR027417;IPR005225;IPR024156;noIPR;noIPR;noIPR;IPR027417	FAMILY;FAMILY;HOMOLOGOUS_SUPERFAMILY;DOMAIN;FAMILY;FAMILY;FAMILY;FAMILY;HOMOLOGOUS_SUPERFAMILY	Small GTPase superfamily, ARF/SAR type;Small GTPase superfamily, ARF/SAR type;P-loop containing nucleoside triphosphate hydrolase;Small GTP-binding protein domain;Small GTPase superfamily, ARF type;Small GTPase superfamily, ARF type;Small GTPase superfamily, ARF type;Small GTPase superfamily, ARF type;P-loop containing nucleoside triphosphate hydrolase	PR00328 (PRINTS);PF00025 (PFAM);G3DSA:3.40.50.300 (GENE3D);TIGR00231 (TIGRFAM);PTHR11711 (PANTHER);PS51417 (PROSITE_PROFILES);PS51419 (PROSITE_PROFILES);cd04152 (CDD);SSF52540 (SUPERFAMILY)	GO:0005525/GO:0003924;GO:0005525/GO:0003924;;GO:0005525;GO:0005525/GO:0005737/GO:0015031/GO:0005525/GO:0036094/GO:0043168/GO:0097159/GO:0009987/GO:1901265/GO:0006810/GO:0016192/GO:0034613/GO:0051234/GO:0035639/GO:0032553/GO:0097367/GO:0071705/GO:0008104/GO:0051649/GO:0051641/GO:0000166/GO:0110165/GO:0070727/GO:0032555/GO:0045184/GO:0051179/GO:0033036/GO:0043167/GO:0019001/GO:0046907/GO:0005622/GO…	GTP binding/GTPase activity;GTP binding/GTPase activity;;GTP binding;GTP binding/cytoplasm/protein transport/GTP binding/small molecule binding/anion binding/organic cyclic compound binding/cellular process/nucleoside phosphate binding/transport/vesicle-mediated transport/protein localization/establishment of localization/purine ribonucleoside triphosphate binding/ribonucleotide binding/carbohydr…	Molecular Function/Molecular Function;Molecular Function/Molecular Function;;Molecular Function;Molecular Function/Cellular Component/Biological Process/Molecular Function/Molecular Function/Molecular Function/Molecular Function/Biological Process/Molecular Function/Biological Process/Biological Process/Biological Process/Biological Process/Molecular Function/Molecular Function/Molecular Function…
TRINITY_DN4509_c0_g1_i12	GIY08027.1	zinc finger CCHC domain-containing protein 24	100	Caerostris extrusa/Caerostris darwini	0	Q8N2G6	Zinc finger CCHC domain-containing protein 24	81.8	2.24e-103	NA	NA	NA	NA	NA	NA	NA	NA	NA	IPR025829;IPR033446;noIPR;IPR001878;IPR036875	DOMAIN;DOMAIN;DOMAIN;DOMAIN;HOMOLOGOUS_SUPERFAMILY	Zinc knuckle CX2CX3GHX4C;Zinc finger domain-containing protein 24, zinc-binding domain;Zinc finger domain-containing protein 24, zinc-binding domain;Zinc finger, CCHC-type;Zinc finger, CCHC-type superfamily	PF13696 (PFAM);PF17180 (PFAM);G3DSA:4.10.60.10 (GENE3D);PS50158 (PROSITE_PROFILES);SSF57756 (SUPERFAMILY)	;;;GO:0008270/GO:0003676;GO:0008270/GO:0003676	;;;zinc ion binding/nucleic acid binding;zinc ion binding/nucleic acid binding	;;;Molecular Function/Molecular Function;Molecular Function/Molecular Function
TRINITY_DN4509_c0_g1_i2	GIY08027.1	zinc finger CCHC domain-containing protein 24	100	Caerostris extrusa/Caerostris darwini	0	Q8N2G6	Zinc finger CCHC domain-containing protein 24	81.8	2.24e-103	NA	NA	NA	NA	NA	NA	NA	NA	NA	IPR025829;IPR033446;noIPR;IPR001878;IPR036875	DOMAIN;DOMAIN;DOMAIN;DOMAIN;HOMOLOGOUS_SUPERFAMILY	Zinc knuckle CX2CX3GHX4C;Zinc finger domain-containing protein 24, zinc-binding domain;Zinc finger domain-containing protein 24, zinc-binding domain;Zinc finger, CCHC-type;Zinc finger, CCHC-type superfamily	PF13696 (PFAM);PF17180 (PFAM);G3DSA:4.10.60.10 (GENE3D);PS50158 (PROSITE_PROFILES);SSF57756 (SUPERFAMILY)	;;;GO:0008270/GO:0003676;GO:0008270/GO:0003676	;;;zinc ion binding/nucleic acid binding;zinc ion binding/nucleic acid binding	;;;Molecular Function/Molecular Function;Molecular Function/Molecular Function
TRINITY_DN2857_c0_g1_i1	GBL78325.1	NAD kinase	100	Araneus ventricosus	0	O95544	NAD kinase	83.6	8.02e-169	NADK;NADK;NADK;NADK;NADK;NADK;NADK	GO:0006741-IEA;GO:0019674-IEA;GO:0016310-IEA;GO:0016773-IEA;GO:0016740-IEA;GO:0016301-IEA;GO:0003951-IEA	NADP biosynthetic process-IEA;NAD metabolic process-IEA;phosphorylation-IEA;phosphotransferase activity, alcohol group as acceptor-IEA;transferase activity-IEA;kinase activity-IEA;NAD+ kinase activity-IEA	Biological Process-IEA;Biological Process-IEA;Biological Process-IEA;Molecular Function-IEA;Molecular Function-IEA;Molecular Function-IEA;Molecular Function-IEA	GO:0016740;GO:0055086	transferase activity;nucleobase-containing small molecule metabolic process	Molecular Function;Biological Process	EC:2.7.1.23	NAD(+) kinase	noIPR;IPR017437;IPR002504;IPR017438;noIPR;IPR002504;IPR016064	HOMOLOGOUS_SUPERFAMILY;HOMOLOGOUS_SUPERFAMILY;FAMILY;HOMOLOGOUS_SUPERFAMILY;HOMOLOGOUS_SUPERFAMILY;FAMILY;HOMOLOGOUS_SUPERFAMILY	CRAL-TRIO lipid binding domain superfamily;ATP-NAD kinase, PpnK-type, C-terminal;NAD kinase;Inorganic polyphosphate/ATP-NAD kinase, N-terminal;Inorganic polyphosphate/ATP-NAD kinase, N-terminal;NAD kinase;NAD kinase/diacylglycerol kinase-like domain superfamily	PF20143 (PFAM);G3DSA:2.60.200.30 (GENE3D);PF01513 (PFAM);G3DSA:3.40.50.10330 (GENE3D);PTHR20275 (PANTHER);MF_00361 (HAMAP);SSF111331 (SUPERFAMILY)	;GO:0003951/GO:0019674;GO:0003951/GO:0006741;;GO:0009058/GO:0044281/GO:0009987/GO:0016772/GO:0016740/GO:1901360/GO:0006139/GO:0006739/GO:0019438/GO:0071704/GO:0018130/GO:0016301/GO:0044271/GO:0006725/GO:0006753/GO:1901293/GO:0055086/GO:1901564/GO:1901576/GO:0009165/GO:0046483/GO:0008152/GO:0044238/GO:0034641/GO:0006793/GO:1901566/GO:0044237/GO:1901362/GO:0019637/GO:0009117/GO:0006807/GO:0006796/G…	;NAD+ kinase activity/NAD metabolic process;NAD+ kinase activity/NADP biosynthetic process;;biosynthetic process/small molecule metabolic process/cellular process/transferase activity, transferring phosphorus-containing groups/transferase activity/organic cyclic compound metabolic process/nucleobase-containing compound metabolic process/NADP metabolic process/aromatic compound biosynthetic proces…	;Molecular Function/Biological Process;Molecular Function/Biological Process;;Biological Process/Biological Process/Biological Process/Molecular Function/Molecular Function/Biological Process/Biological Process/Biological Process/Biological Process/Biological Process/Biological Process/Molecular Function/Biological Process/Biological Process/Biological Process/Biological Process/Biological Proces…
TRINITY_DN2857_c0_g1_i2	GBL78325.1	NAD kinase	100	Araneus ventricosus	0	O95544	NAD kinase	83.6	8.02e-169	NADK;NADK;NADK;NADK;NADK;NADK;NADK	GO:0006741-IEA;GO:0019674-IEA;GO:0016310-IEA;GO:0016773-IEA;GO:0016740-IEA;GO:0016301-IEA;GO:0003951-IEA	NADP biosynthetic process-IEA;NAD metabolic process-IEA;phosphorylation-IEA;phosphotransferase activity, alcohol group as acceptor-IEA;transferase activity-IEA;kinase activity-IEA;NAD+ kinase activity-IEA	Biological Process-IEA;Biological Process-IEA;Biological Process-IEA;Molecular Function-IEA;Molecular Function-IEA;Molecular Function-IEA;Molecular Function-IEA	GO:0016740;GO:0055086	transferase activity;nucleobase-containing small molecule metabolic process	Molecular Function;Biological Process	EC:2.7.1.23	NAD(+) kinase	noIPR;IPR017437;IPR002504;IPR017438;noIPR;IPR002504;IPR016064	HOMOLOGOUS_SUPERFAMILY;HOMOLOGOUS_SUPERFAMILY;FAMILY;HOMOLOGOUS_SUPERFAMILY;HOMOLOGOUS_SUPERFAMILY;FAMILY;HOMOLOGOUS_SUPERFAMILY	CRAL-TRIO lipid binding domain superfamily;ATP-NAD kinase, PpnK-type, C-terminal;NAD kinase;Inorganic polyphosphate/ATP-NAD kinase, N-terminal;Inorganic polyphosphate/ATP-NAD kinase, N-terminal;NAD kinase;NAD kinase/diacylglycerol kinase-like domain superfamily	PF20143 (PFAM);G3DSA:2.60.200.30 (GENE3D);PF01513 (PFAM);G3DSA:3.40.50.10330 (GENE3D);PTHR20275 (PANTHER);MF_00361 (HAMAP);SSF111331 (SUPERFAMILY)	;GO:0003951/GO:0019674;GO:0003951/GO:0006741;;GO:0009058/GO:0044281/GO:0009987/GO:0016772/GO:0016740/GO:1901360/GO:0006139/GO:0006739/GO:0019438/GO:0071704/GO:0018130/GO:0016301/GO:0044271/GO:0006725/GO:0006753/GO:1901293/GO:0055086/GO:1901564/GO:1901576/GO:0009165/GO:0046483/GO:0008152/GO:0044238/GO:0034641/GO:0006793/GO:1901566/GO:0044237/GO:1901362/GO:0019637/GO:0009117/GO:0006807/GO:0006796/G…	;NAD+ kinase activity/NAD metabolic process;NAD+ kinase activity/NADP biosynthetic process;;biosynthetic process/small molecule metabolic process/cellular process/transferase activity, transferring phosphorus-containing groups/transferase activity/organic cyclic compound metabolic process/nucleobase-containing compound metabolic process/NADP metabolic process/aromatic compound biosynthetic proces…	;Molecular Function/Biological Process;Molecular Function/Biological Process;;Biological Process/Biological Process/Biological Process/Molecular Function/Molecular Function/Biological Process/Biological Process/Biological Process/Biological Process/Biological Process/Biological Process/Molecular Function/Biological Process/Biological Process/Biological Process/Biological Process/Biological Proces…
TRINITY_DN2857_c0_g1_i7	GBL78325.1	NAD kinase	100	Araneus ventricosus	0	O95544	NAD kinase	83.6	8.02e-169	NADK;NADK;NADK;NADK;NADK;NADK;NADK	GO:0006741-IEA;GO:0019674-IEA;GO:0016310-IEA;GO:0016773-IEA;GO:0016740-IEA;GO:0016301-IEA;GO:0003951-IEA	NADP biosynthetic process-IEA;NAD metabolic process-IEA;phosphorylation-IEA;phosphotransferase activity, alcohol group as acceptor-IEA;transferase activity-IEA;kinase activity-IEA;NAD+ kinase activity-IEA	Biological Process-IEA;Biological Process-IEA;Biological Process-IEA;Molecular Function-IEA;Molecular Function-IEA;Molecular Function-IEA;Molecular Function-IEA	GO:0016740;GO:0055086	transferase activity;nucleobase-containing small molecule metabolic process	Molecular Function;Biological Process	EC:2.7.1.23	NAD(+) kinase	noIPR;IPR017437;IPR002504;IPR017438;noIPR;IPR002504;IPR016064	HOMOLOGOUS_SUPERFAMILY;HOMOLOGOUS_SUPERFAMILY;FAMILY;HOMOLOGOUS_SUPERFAMILY;HOMOLOGOUS_SUPERFAMILY;FAMILY;HOMOLOGOUS_SUPERFAMILY	CRAL-TRIO lipid binding domain superfamily;ATP-NAD kinase, PpnK-type, C-terminal;NAD kinase;Inorganic polyphosphate/ATP-NAD kinase, N-terminal;Inorganic polyphosphate/ATP-NAD kinase, N-terminal;NAD kinase;NAD kinase/diacylglycerol kinase-like domain superfamily	PF20143 (PFAM);G3DSA:2.60.200.30 (GENE3D);PF01513 (PFAM);G3DSA:3.40.50.10330 (GENE3D);PTHR20275 (PANTHER);MF_00361 (HAMAP);SSF111331 (SUPERFAMILY)	;GO:0003951/GO:0019674;GO:0003951/GO:0006741;;GO:0009058/GO:0044281/GO:0009987/GO:0016772/GO:0016740/GO:1901360/GO:0006139/GO:0006739/GO:0019438/GO:0071704/GO:0018130/GO:0016301/GO:0044271/GO:0006725/GO:0006753/GO:1901293/GO:0055086/GO:1901564/GO:1901576/GO:0009165/GO:0046483/GO:0008152/GO:0044238/GO:0034641/GO:0006793/GO:1901566/GO:0044237/GO:1901362/GO:0019637/GO:0009117/GO:0006807/GO:0006796/G…	;NAD+ kinase activity/NAD metabolic process;NAD+ kinase activity/NADP biosynthetic process;;biosynthetic process/small molecule metabolic process/cellular process/transferase activity, transferring phosphorus-containing groups/transferase activity/organic cyclic compound metabolic process/nucleobase-containing compound metabolic process/NADP metabolic process/aromatic compound biosynthetic proces…	;Molecular Function/Biological Process;Molecular Function/Biological Process;;Biological Process/Biological Process/Biological Process/Molecular Function/Molecular Function/Biological Process/Biological Process/Biological Process/Biological Process/Biological Process/Biological Process/Molecular Function/Biological Process/Biological Process/Biological Process/Biological Process/Biological Proces…
TRINITY_DN33394_c0_g2_i1	GBL77668.1	Glutamate receptor 4	100	Araneus ventricosus	0	P48058	Glutamate receptor 4	86	9.66e-160	Gria4;Gria4;Gria4;Gria4;Gria4;Gria4;Gria4;Gria4	GO:0038023-IEA;GO:0023052-IEA;GO:0015276-IEA;GO:0016020-IEA;GO:0034220-IEA;GO:0016021-IEA;GO:0006811-IEA;GO:0005216-IEA	signaling receptor activity-IEA;signaling-IEA;ligand-gated ion channel activity-IEA;membrane-IEA;ion transmembrane transport-IEA;membrane-IEA;ion transport-IEA;ion channel activity-IEA	Molecular Function-IEA;Biological Process-IEA;Molecular Function-IEA;Cellular Component-IEA;Biological Process-IEA;Cellular Component-IEA;Biological Process-IEA;Molecular Function-IEA	GO:0005215;GO:0005886;GO:0023052;GO:0055085;GO:0060089	transporter activity;plasma membrane;signaling;transmembrane transport;molecular transducer activity	Molecular Function;Cellular Component;Biological Process;Biological Process;Molecular Function	NA	NA	IPR001508;IPR001638;noIPR;noIPR;noIPR;IPR001320;noIPR;noIPR;noIPR	FAMILY;DOMAIN;DOMAIN;DOMAIN;DOMAIN;DOMAIN;DOMAIN;DOMAIN;DOMAIN	Ionotropic glutamate receptor, metazoa;Solute-binding protein family 3/N-terminal domain of MltF;Solute-binding protein family 3/N-terminal domain of MltF;Solute-binding protein family 3/N-terminal domain of MltF;Solute-binding protein family 3/N-terminal domain of MltF;Ionotropic glutamate receptor;Ionotropic glutamate receptor;Ionotropic glutamate receptor;Ionotropic glutamate receptor	PR00177 (PRINTS);PF00497 (PFAM);G3DSA:1.10.287.70 (GENE3D);G3DSA:3.40.190.10 (GENE3D);G3DSA:3.40.190.10 (GENE3D);PF00060 (PFAM);PTHR18966 (PANTHER);SSF53850 (SUPERFAMILY);SSF81324 (SUPERFAMILY)	GO:0005216/GO:0006811/GO:0016020/GO:0038023;;;;;GO:0016020/GO:0015276;GO:0098960/GO:0030594/GO:0015267/GO:0036094/GO:0007268/GO:0022857/GO:0043168/GO:0030054/GO:0009987/GO:0099177/GO:0098794/GO:0023051/GO:0097060/GO:0008066/GO:0098590/GO:0022803/GO:0005886/GO:0035249/GO:0042165/GO:0099536/GO:0023052/GO:0022836/GO:0015276/GO:0045202/GO:0099537/GO:0004888/GO:0065007/GO:0015075/GO:0050804/GO:0110165…	ion channel activity/ion transport/membrane/signaling receptor activity;;;;;membrane/ligand-gated ion channel activity;postsynaptic neurotransmitter receptor activity/neurotransmitter receptor activity/channel activity/small molecule binding/chemical synaptic transmission/transmembrane transporter activity/anion binding/cell junction/cellular process/regulation of trans-synaptic signaling/postsyn…	Molecular Function/Biological Process/Cellular Component/Molecular Function;;;;;Cellular Component/Molecular Function;Molecular Function/Molecular Function/Molecular Function/Molecular Function/Biological Process/Molecular Function/Molecular Function/Cellular Component/Biological Process/Biological Process/Cellular Component/Biological Process/Cellular Component/Molecular Function/Cellular Compon…
TRINITY_DN6837_c0_g1_i1	KAF8786522.1	GTP-binding protein Rheb like protein	100	Argiope bruennichi	0	Q9VND8	GTP-binding protein Rheb homolog	87	3.04e-85	NA	NA	NA	NA	NA	NA	NA	NA	NA	noIPR;IPR001806;IPR027417;IPR005225;IPR020849;IPR001806;noIPR;noIPR;noIPR;IPR027417	HOMOLOGOUS_SUPERFAMILY;FAMILY;HOMOLOGOUS_SUPERFAMILY;DOMAIN;FAMILY;FAMILY;FAMILY;FAMILY;FAMILY;HOMOLOGOUS_SUPERFAMILY	SET domain superfamily;Small GTPase;P-loop containing nucleoside triphosphate hydrolase;Small GTP-binding protein domain;Small GTPase, Ras-type;Small GTPase;Small GTPase;Small GTPase;Small GTPase;P-loop containing nucleoside triphosphate hydrolase	PR00449 (PRINTS);PF00071 (PFAM);G3DSA:3.40.50.300 (GENE3D);TIGR00231 (TIGRFAM);PTHR24070 (PANTHER);PS51421 (PROSITE_PROFILES);PS51420 (PROSITE_PROFILES);PS51419 (PROSITE_PROFILES);cd04137 (CDD);SSF52540 (SUPERFAMILY)	;GO:0003924/GO:0005525;;GO:0005525;GO:0007165/GO:0005525/GO:0016020/GO:0019003/GO:0005525/GO:0036094/GO:0043168/GO:0097159/GO:0009987/GO:0016462/GO:1901265/GO:0016817/GO:0005886/GO:0023052/GO:0051716/GO:0035639/GO:0032553/GO:0097367/GO:0007264/GO:0017111/GO:0065007/GO:0000166/GO:0003924/GO:0110165/GO:0016787/GO:0032555/GO:0050789/GO:0043167/GO:0019001/GO:0016818/GO:0071944/GO:0007165/GO:0017076/G…	;GTPase activity/GTP binding;;GTP binding;signal transduction/GTP binding/membrane/GDP binding/GTP binding/small molecule binding/anion binding/organic cyclic compound binding/cellular process/pyrophosphatase activity/nucleoside phosphate binding/hydrolase activity, acting on acid anhydrides/plasma membrane/signaling/cellular response to stimulus/purine ribonucleoside triphosphate binding/ribonuc…	;Molecular Function/Molecular Function;;Molecular Function;Biological Process/Molecular Function/Cellular Component/Molecular Function/Molecular Function/Molecular Function/Molecular Function/Molecular Function/Biological Process/Molecular Function/Molecular Function/Molecular Function/Cellular Component/Biological Process/Biological Process/Molecular Function/Molecular Function/Molecular Functio…
TRINITY_DN6837_c0_g1_i2	KAF8786522.1	GTP-binding protein Rheb like protein	100	Argiope bruennichi	0	Q9VND8	GTP-binding protein Rheb homolog	87	3.04e-85	NA	NA	NA	NA	NA	NA	NA	NA	NA	noIPR;IPR001806;IPR027417;IPR005225;IPR020849;IPR001806;noIPR;noIPR;noIPR;IPR027417	HOMOLOGOUS_SUPERFAMILY;FAMILY;HOMOLOGOUS_SUPERFAMILY;DOMAIN;FAMILY;FAMILY;FAMILY;FAMILY;FAMILY;HOMOLOGOUS_SUPERFAMILY	SET domain superfamily;Small GTPase;P-loop containing nucleoside triphosphate hydrolase;Small GTP-binding protein domain;Small GTPase, Ras-type;Small GTPase;Small GTPase;Small GTPase;Small GTPase;P-loop containing nucleoside triphosphate hydrolase	PR00449 (PRINTS);PF00071 (PFAM);G3DSA:3.40.50.300 (GENE3D);TIGR00231 (TIGRFAM);PTHR24070 (PANTHER);PS51421 (PROSITE_PROFILES);PS51420 (PROSITE_PROFILES);PS51419 (PROSITE_PROFILES);cd04137 (CDD);SSF52540 (SUPERFAMILY)	;GO:0003924/GO:0005525;;GO:0005525;GO:0007165/GO:0005525/GO:0016020/GO:0019003/GO:0005525/GO:0036094/GO:0043168/GO:0097159/GO:0009987/GO:0016462/GO:1901265/GO:0016817/GO:0005886/GO:0023052/GO:0051716/GO:0035639/GO:0032553/GO:0097367/GO:0007264/GO:0017111/GO:0065007/GO:0000166/GO:0003924/GO:0110165/GO:0016787/GO:0032555/GO:0050789/GO:0043167/GO:0019001/GO:0016818/GO:0071944/GO:0007165/GO:0017076/G…	;GTPase activity/GTP binding;;GTP binding;signal transduction/GTP binding/membrane/GDP binding/GTP binding/small molecule binding/anion binding/organic cyclic compound binding/cellular process/pyrophosphatase activity/nucleoside phosphate binding/hydrolase activity, acting on acid anhydrides/plasma membrane/signaling/cellular response to stimulus/purine ribonucleoside triphosphate binding/ribonuc…	;Molecular Function/Molecular Function;;Molecular Function;Biological Process/Molecular Function/Cellular Component/Molecular Function/Molecular Function/Molecular Function/Molecular Function/Molecular Function/Biological Process/Molecular Function/Molecular Function/Molecular Function/Cellular Component/Biological Process/Biological Process/Molecular Function/Molecular Function/Molecular Functio…
TRINITY_DN21438_c0_g1_i1	GIY57580.1	hypothetical protein CEXT_312661	100	Caerostris extrusa	0	Q3T106	Serine/arginine-rich splicing factor 7	88.1	3.36e-52	NA	NA	NA	NA	NA	NA	NA	NA	NA	noIPR;IPR000504;IPR012677;IPR001878;noIPR;IPR000504;IPR001878;noIPR;IPR035979;IPR036875	HOMOLOGOUS_SUPERFAMILY;DOMAIN;HOMOLOGOUS_SUPERFAMILY;DOMAIN;DOMAIN;DOMAIN;DOMAIN;DOMAIN;HOMOLOGOUS_SUPERFAMILY;HOMOLOGOUS_SUPERFAMILY	Ankyrin repeat-containing domain superfamily;RNA recognition motif domain;Nucleotide-binding alpha-beta plait domain superfamily;Zinc finger, CCHC-type;Zinc finger, CCHC-type;RNA recognition motif domain;Zinc finger, CCHC-type;Zinc finger, CCHC-type;RNA-binding domain superfamily;Zinc finger, CCHC-type superfamily	G3DSA:4.10.60.10 (GENE3D);PF00076 (PFAM);G3DSA:3.30.70.330 (GENE3D);PF00098 (PFAM);PTHR23147 (PANTHER);PS50102 (PROSITE_PROFILES);PS50158 (PROSITE_PROFILES);cd12373 (CDD);SSF54928 (SUPERFAMILY);SSF57756 (SUPERFAMILY)	;GO:0003723;;GO:0003676/GO:0008270;GO:0043231/GO:0043226/GO:0097159/GO:0009987/GO:0043229/GO:0043170/GO:0016070/GO:0070013/GO:1901360/GO:0006139/GO:0071704/GO:0000398/GO:0006396/GO:0008380/GO:0005654/GO:0031974/GO:0006725/GO:0000377/GO:0010467/GO:0006397/GO:0016607/GO:0000375/GO:0046483/GO:0110165/GO:0003723/GO:0008152/GO:0031981/GO:0044238/GO:0016604/GO:0034641/GO:0043227/GO:0003676/GO:0016071/G…	;RNA binding;;nucleic acid binding/zinc ion binding;intracellular membrane-bounded organelle/organelle/organic cyclic compound binding/cellular process/intracellular organelle/macromolecule metabolic process/RNA metabolic process/intracellular organelle lumen/organic cyclic compound metabolic process/nucleobase-containing compound metabolic process/organic substance metabolic process/mRNA splicin…	;Molecular Function;;Molecular Function/Molecular Function;Cellular Component/Cellular Component/Molecular Function/Biological Process/Cellular Component/Biological Process/Biological Process/Cellular Component/Biological Process/Biological Process/Biological Process/Biological Process/Biological Process/Biological Process/Cellular Component/Cellular Component/Biological Process/Biological Proces…
TRINITY_DN12638_c0_g1_i1	GBL73155.1	putative pterin-4-alpha-carbinolamine dehydratase	100	Araneus ventricosus	0	P0C8L6	Probable pterin-4-alpha-carbinolamine dehydratase	88.8	6.92e-44	Pcd;Pcd;Pcd	GO:0006729-IEA;GO:0016829-IEA;GO:0008124-IEA	tetrahydrobiopterin biosynthetic process-IEA;lyase activity-IEA;4-alpha-hydroxytetrahydrobiopterin dehydratase activity-IEA	Biological Process-IEA;Molecular Function-IEA;Molecular Function-IEA	GO:0016829	lyase activity	Molecular Function	EC:4.2.1.96	4a-hydroxytetrahydrobiopterin dehydratase	IPR036428;IPR001533;IPR001533;IPR001533;noIPR;IPR036428	HOMOLOGOUS_SUPERFAMILY;FAMILY;FAMILY;FAMILY;FAMILY;HOMOLOGOUS_SUPERFAMILY	Pterin 4 alpha carbinolamine dehydratase superfamily;Pterin 4 alpha carbinolamine dehydratase;Pterin 4 alpha carbinolamine dehydratase;Pterin 4 alpha carbinolamine dehydratase;Pterin 4 alpha carbinolamine dehydratase;Pterin 4 alpha carbinolamine dehydratase superfamily	G3DSA:3.30.1360.20 (GENE3D);PF01329 (PFAM);PTHR12599 (PANTHER);MF_00434 (HAMAP);cd00914 (CDD);SSF55248 (SUPERFAMILY)	GO:0006729/GO:0008124;GO:0006729/GO:0008124;GO:0006729/GO:0008124/GO:0016835/GO:0016836/GO:0016829/GO:0003824;GO:0006729/GO:0008124;;GO:0006729/GO:0008124	tetrahydrobiopterin biosynthetic process/4-alpha-hydroxytetrahydrobiopterin dehydratase activity;tetrahydrobiopterin biosynthetic process/4-alpha-hydroxytetrahydrobiopterin dehydratase activity;tetrahydrobiopterin biosynthetic process/4-alpha-hydroxytetrahydrobiopterin dehydratase activity/carbon-oxygen lyase activity/hydro-lyase activity/lyase activity/catalytic activity;tetrahydrobiopterin bios…	Biological Process/Molecular Function;Biological Process/Molecular Function;Biological Process/Molecular Function/Molecular Function/Molecular Function/Molecular Function/Molecular Function;Biological Process/Molecular Function;;Biological Process/Molecular Function
TRINITY_DN15306_c0_g1_i1	GBN35622.1	Protein ROP	100	Araneus ventricosus	0	Q07327	Protein ROP	89.8	1.25e-176	Rop	GO:0016192-IEA	vesicle-mediated transport-IEA	Biological Process-IEA	GO:0016192	vesicle-mediated transport	Biological Process	NA	NA	IPR043127;IPR027482;IPR043154;noIPR;IPR001619;IPR001619;IPR036045	HOMOLOGOUS_SUPERFAMILY;HOMOLOGOUS_SUPERFAMILY;HOMOLOGOUS_SUPERFAMILY;HOMOLOGOUS_SUPERFAMILY;FAMILY;FAMILY;HOMOLOGOUS_SUPERFAMILY	Sec1-like, domain 3a;Sec1-like, domain 2;Sec1-like, domain 1;Sec1-like, domain 1;Sec1-like protein;Sec1-like protein;Sec1-like superfamily	G3DSA:3.90.830.10 (GENE3D);G3DSA:3.40.50.1910 (GENE3D);G3DSA:3.40.50.2060 (GENE3D);G3DSA:1.25.40.60 (GENE3D);PF00995 (PFAM);PTHR11679 (PANTHER);SSF56815 (SUPERFAMILY)	;;;;GO:0016192;GO:0016192/GO:0015031/GO:0043226/GO:0006996/GO:0007268/GO:0006906/GO:0009987/GO:0043229/GO:0000149/GO:0140352/GO:0061025/GO:0099536/GO:0099643/GO:0140029/GO:0071705/GO:0065007/GO:0019905/GO:0051641/GO:0099503/GO:0071840/GO:0110165/GO:0061024/GO:0033036/GO:0046907/GO:0046903/GO:0005773/GO:0006887/GO:0031982/GO:0007267/GO:0005515/GO:0031410/GO:0005622/GO:0048284/GO:0023061/GO:0032940…	;;;;vesicle-mediated transport;vesicle-mediated transport/protein transport/organelle/organelle organization/chemical synaptic transmission/vesicle fusion/cellular process/intracellular organelle/SNARE binding/export from cell/membrane fusion/synaptic signaling/signal release from synapse/exocytic process/nitrogen compound transport/biological regulation/syntaxin binding/cellular localization/sec…	;;;;Biological Process;Biological Process/Biological Process/Cellular Component/Biological Process/Biological Process/Biological Process/Biological Process/Cellular Component/Molecular Function/Biological Process/Biological Process/Biological Process/Biological Process/Biological Process/Biological Process/Biological Process/Molecular Function/Biological Process/Cellular Component/Biological Proc…
TRINITY_DN25449_c0_g1_i1	GBN19916.1	RNA-binding protein 8A	100	Araneus ventricosus	0	Q28BZ1	RNA-binding protein 8A	89.9	3.07e-57	rbm8a;rbm8a;rbm8a;rbm8a;rbm8a;rbm8a;rbm8a;rbm8a;rbm8a;rbm8a	GO:0051028-IEA;GO:0003723-IEA;GO:0005737-IEA;GO:0008380-IEA;GO:0016607-IEA;GO:0006396-IEA;GO:0003729-IEA;GO:0006397-IEA;GO:0005634-IEA;GO:0003676-IEA	mRNA transport-IEA;RNA binding-IEA;cytoplasm-IEA;RNA splicing-IEA;nuclear speck-IEA;RNA processing-IEA;mRNA binding-IEA;mRNA processing-IEA;nucleus-IEA;nucleic acid binding-IEA	Biological Process-IEA;Molecular Function-IEA;Cellular Component-IEA;Biological Process-IEA;Cellular Component-IEA;Biological Process-IEA;Molecular Function-IEA;Biological Process-IEA;Cellular Component-IEA;Molecular Function-IEA	GO:0003723;GO:0005654;GO:0016071	RNA binding;nucleoplasm;mRNA metabolic process	Molecular Function;Cellular Component;Biological Process	NA	NA	IPR008111;IPR012677;IPR000504;noIPR;noIPR;IPR008111;IPR000504;IPR033744;IPR035979	FAMILY;HOMOLOGOUS_SUPERFAMILY;DOMAIN;DOMAIN;DOMAIN;FAMILY;DOMAIN;DOMAIN;HOMOLOGOUS_SUPERFAMILY	RNA-binding motif protein 8;Nucleotide-binding alpha-beta plait domain superfamily;RNA recognition motif domain;RNA recognition motif domain;RNA recognition motif domain;RNA-binding motif protein 8;RNA recognition motif domain;RBM8, RNA recognition motif;RNA-binding domain superfamily	PR01738 (PRINTS);G3DSA:3.30.70.330 (GENE3D);PF00076 (PFAM);mobidb-lite (MOBIDB_LITE);mobidb-lite (MOBIDB_LITE);PTHR45894 (PANTHER);PS50102 (PROSITE_PROFILES);cd12324 (CDD);SSF54928 (SUPERFAMILY)	GO:0003723/GO:0005634/GO:0005737/GO:0006396;;GO:0003723;;;GO:0003723/GO:0005634/GO:0005737/GO:0006396/GO:0043231/GO:0043226/GO:0097159/GO:0009987/GO:0043229/GO:0043170/GO:0016070/GO:1901360/GO:0006139/GO:0071704/GO:0006396/GO:0008380/GO:0140513/GO:0006725/GO:0010467/GO:0046483/GO:0110165/GO:0003723/GO:0008152/GO:0044238/GO:0034641/GO:0043227/GO:0003676/GO:0044237/GO:0005634/GO:0005622/GO:0003729/…	RNA binding/nucleus/cytoplasm/RNA processing;;RNA binding;;;RNA binding/nucleus/cytoplasm/RNA processing/intracellular membrane-bounded organelle/organelle/organic cyclic compound binding/cellular process/intracellular organelle/macromolecule metabolic process/RNA metabolic process/organic cyclic compound metabolic process/nucleobase-containing compound metabolic process/organic substance metabol…	Molecular Function/Cellular Component/Cellular Component/Biological Process;;Molecular Function;;;Molecular Function/Cellular Component/Cellular Component/Biological Process/Cellular Component/Cellular Component/Molecular Function/Biological Process/Cellular Component/Biological Process/Biological Process/Biological Process/Biological Process/Biological Process/Biological Process/Biological Proce…
TRINITY_DN3957_c0_g1_i13	KAF8786223.1	Protein unc-13 like protein	100	Argiope bruennichi	0	Q9Z1N9	Protein unc-13 homolog B	71	0	NA	NA	NA	NA	GO:0005886;GO:0016192;GO:0023052;GO:0031410;GO:0065003	plasma membrane;vesicle-mediated transport;signaling;cytoplasmic vesicle;protein-containing complex assembly	Cellular Component;Biological Process;Biological Process;Cellular Component;Biological Process	NA	NA	IPR010439;noIPR;noIPR;IPR035892;IPR000008;IPR035892;IPR027080;IPR000008;IPR000008;IPR014770;IPR014772;noIPR;IPR035892;IPR035892	DOMAIN;DOMAIN;DOMAIN;HOMOLOGOUS_SUPERFAMILY;DOMAIN;HOMOLOGOUS_SUPERFAMILY;FAMILY;DOMAIN;DOMAIN;DOMAIN;DOMAIN;DOMAIN;HOMOLOGOUS_SUPERFAMILY;HOMOLOGOUS_SUPERFAMILY	MUN domain;MUN domain;MUN domain;C2 domain superfamily;C2 domain;C2 domain superfamily;Protein Unc-13;C2 domain;C2 domain;Munc13 homology 1;Mammalian uncoordinated homology 13, domain 2;Mammalian uncoordinated homology 13, domain 2;C2 domain superfamily;C2 domain superfamily	PF06292 (PFAM);G3DSA:1.10.357.50 (GENE3D);G3DSA:1.20.58.1100 (GENE3D);G3DSA:2.60.40.150 (GENE3D);PF00168 (PFAM);G3DSA:2.60.40.150 (GENE3D);PTHR10480 (PANTHER);PS50004 (PROSITE_PROFILES);PS50004 (PROSITE_PROFILES);PS51258 (PROSITE_PROFILES);PS51259 (PROSITE_PROFILES);cd08395 (CDD);SSF49562 (SUPERFAMILY);SSF49562 (SUPERFAMILY)	;;;;;;GO:0019992/GO:0007268/GO:0034330/GO:0043226/GO:0006906/GO:0007268/GO:0043679/GO:0030133/GO:0140352/GO:0050808/GO:0098590/GO:0061025/GO:0099504/GO:0031090/GO:0099643/GO:0042995/GO:0098793/GO:0065007/GO:0043005/GO:0099503/GO:0005516/GO:0061024/GO:0099003/GO:0046903/GO:0006887/GO:0070382/GO:0007267/GO:0031410/GO:0005622/GO:0048284/GO:0008021/GO:0023061/GO:0005488/GO:0032940/GO:0007269/GO:00306…	;;;;;;diacylglycerol binding/chemical synaptic transmission/cell junction organization/organelle/vesicle fusion/chemical synaptic transmission/axon terminus/transport vesicle/export from cell/synapse organization/plasma membrane region/membrane fusion/synaptic vesicle cycle/organelle membrane/signal release from synapse/cell projection/presynapse/biological regulation/neuron projection/secretory …	;;;;;;Molecular Function/Biological Process/Biological Process/Cellular Component/Biological Process/Biological Process/Cellular Component/Cellular Component/Biological Process/Biological Process/Cellular Component/Biological Process/Biological Process/Cellular Component/Biological Process/Cellular Component/Cellular Component/Biological Process/Cellular Component/Cellular Component/Molecular Fun…
TRINITY_DN3957_c0_g1_i28	KAF8786226.1	Protein unc-13 like protein	100	Argiope bruennichi	0	Q9Z1N9	Protein unc-13 homolog B	71.2	0	NA	NA	NA	NA	GO:0005886;GO:0016192;GO:0023052;GO:0031410;GO:0065003	plasma membrane;vesicle-mediated transport;signaling;cytoplasmic vesicle;protein-containing complex assembly	Cellular Component;Biological Process;Biological Process;Cellular Component;Biological Process	NA	NA	noIPR;noIPR;IPR000008;IPR035892;IPR010439;IPR035892;IPR027080;IPR014772;IPR000008;IPR000008;IPR014770;noIPR;IPR035892;IPR035892	HOMOLOGOUS_SUPERFAMILY;HOMOLOGOUS_SUPERFAMILY;DOMAIN;HOMOLOGOUS_SUPERFAMILY;DOMAIN;HOMOLOGOUS_SUPERFAMILY;FAMILY;DOMAIN;DOMAIN;DOMAIN;DOMAIN;DOMAIN;HOMOLOGOUS_SUPERFAMILY;HOMOLOGOUS_SUPERFAMILY	Metallo-dependent phosphatase-like;Metallo-dependent phosphatase-like;C2 domain;C2 domain superfamily;MUN domain;C2 domain superfamily;Protein Unc-13;Mammalian uncoordinated homology 13, domain 2;C2 domain;C2 domain;Munc13 homology 1;Munc13 homology 1;C2 domain superfamily;C2 domain superfamily	G3DSA:1.20.58.1100 (GENE3D);G3DSA:1.10.357.50 (GENE3D);PF00168 (PFAM);G3DSA:2.60.40.150 (GENE3D);PF06292 (PFAM);G3DSA:2.60.40.150 (GENE3D);PTHR10480 (PANTHER);PS51259 (PROSITE_PROFILES);PS50004 (PROSITE_PROFILES);PS50004 (PROSITE_PROFILES);PS51258 (PROSITE_PROFILES);cd08395 (CDD);SSF49562 (SUPERFAMILY);SSF49562 (SUPERFAMILY)	;;;;;;GO:0019992/GO:0007268/GO:0034330/GO:0043226/GO:0006906/GO:0007268/GO:0043679/GO:0030133/GO:0140352/GO:0050808/GO:0098590/GO:0061025/GO:0099504/GO:0031090/GO:0099643/GO:0042995/GO:0098793/GO:0065007/GO:0043005/GO:0099503/GO:0005516/GO:0061024/GO:0099003/GO:0046903/GO:0006887/GO:0070382/GO:0007267/GO:0031410/GO:0005622/GO:0048284/GO:0008021/GO:0023061/GO:0005488/GO:0032940/GO:0007269/GO:00306…	;;;;;;diacylglycerol binding/chemical synaptic transmission/cell junction organization/organelle/vesicle fusion/chemical synaptic transmission/axon terminus/transport vesicle/export from cell/synapse organization/plasma membrane region/membrane fusion/synaptic vesicle cycle/organelle membrane/signal release from synapse/cell projection/presynapse/biological regulation/neuron projection/secretory …	;;;;;;Molecular Function/Biological Process/Biological Process/Cellular Component/Biological Process/Biological Process/Cellular Component/Cellular Component/Biological Process/Biological Process/Cellular Component/Biological Process/Biological Process/Cellular Component/Biological Process/Cellular Component/Cellular Component/Biological Process/Cellular Component/Cellular Component/Molecular Fun…
TRINITY_DN3035_c0_g1_i10	GFR26061.1	paxillin	100	Trichonephila clavata	0	P49024	Paxillin	71.8	2.26e-152	NA	NA	NA	NA	NA	NA	NA	NA	NA	noIPR;noIPR;noIPR;IPR001781;noIPR;IPR001781;IPR001781;IPR001781;IPR001781;noIPR;noIPR;noIPR;noIPR;noIPR;noIPR;noIPR	HOMOLOGOUS_SUPERFAMILY;HOMOLOGOUS_SUPERFAMILY;HOMOLOGOUS_SUPERFAMILY;DOMAIN;DOMAIN;DOMAIN;DOMAIN;DOMAIN;DOMAIN;DOMAIN;DOMAIN;DOMAIN;DOMAIN;DOMAIN;DOMAIN;DOMAIN	Alpha-D-phosphohexomutase, C-terminal domain superfamily;Alpha-D-phosphohexomutase, C-terminal domain superfamily;Alpha-D-phosphohexomutase, C-terminal domain superfamily;Zinc finger, LIM-type;Zinc finger, LIM-type;Zinc finger, LIM-type;Zinc finger, LIM-type;Zinc finger, LIM-type;Zinc finger, LIM-type;Zinc finger, LIM-type;Zinc finger, LIM-type;Zinc finger, LIM-type;Zinc finger, LIM-type;Zinc fin…	G3DSA:2.10.110.10 (GENE3D);G3DSA:2.10.110.10 (GENE3D);G3DSA:2.10.110.10 (GENE3D);PF00412 (PFAM);PTHR24214 (PANTHER);PS50023 (PROSITE_PROFILES);PS50023 (PROSITE_PROFILES);PS50023 (PROSITE_PROFILES);PS50023 (PROSITE_PROFILES);cd09336 (CDD);cd09338 (CDD);SSF57716 (SUPERFAMILY);SSF57716 (SUPERFAMILY);SSF57716 (SUPERFAMILY);SSF57716 (SUPERFAMILY);SSF57716 (SUPERFAMILY)	;;;;GO:0005737/GO:0099081/GO:0005856/GO:0043226/GO:0006996/GO:0030054/GO:0043292/GO:0009987/GO:0043229/GO:0005911/GO:0001725/GO:0030017/GO:0007010/GO:0099512/GO:0099513/GO:0005912/GO:0031674/GO:0032502/GO:0008092/GO:0030016/GO:0071840/GO:0110165/GO:0005884/GO:0030029/GO:0061061/GO:0003779/GO:0030018/GO:0005515/GO:0032432/GO:0005622/GO:0015629/GO:0043232/GO:0005488/GO:0043228/GO:0016043/GO:0048856…	;;;;cytoplasm/supramolecular polymer/cytoskeleton/organelle/organelle organization/cell junction/contractile fiber/cellular process/intracellular organelle/cell-cell junction/stress fiber/sarcomere/cytoskeleton organization/supramolecular fiber/polymeric cytoskeletal fiber/adherens junction/I band/developmental process/cytoskeletal protein binding/myofibril/cellular component organization or biog…	;;;;Cellular Component/Cellular Component/Cellular Component/Cellular Component/Biological Process/Cellular Component/Cellular Component/Biological Process/Cellular Component/Cellular Component/Cellular Component/Cellular Component/Biological Process/Cellular Component/Cellular Component/Cellular Component/Cellular Component/Biological Process/Molecular Function/Cellular Component/Biological Proc…
TRINITY_DN28429_c0_g1_i3	GFY43122.1	GTP-binding protein Di-Ras2	100	Trichonephila inaurata madagascariensis	0	Q5PR73	GTP-binding protein Di-Ras2	72.4	8.68e-93	NA	NA	NA	NA	NA	NA	NA	NA	NA	noIPR;IPR005225;IPR001806;IPR027417;IPR020849;noIPR;noIPR;IPR001806;IPR027417	null;DOMAIN;FAMILY;HOMOLOGOUS_SUPERFAMILY;FAMILY;FAMILY;FAMILY;FAMILY;HOMOLOGOUS_SUPERFAMILY	null;Small GTP-binding protein domain;Small GTPase;P-loop containing nucleoside triphosphate hydrolase;Small GTPase, Ras-type;Small GTPase, Ras-type;Small GTPase, Ras-type;Small GTPase;P-loop containing nucleoside triphosphate hydrolase	PR00449 (PRINTS);TIGR00231 (TIGRFAM);PF00071 (PFAM);G3DSA:3.40.50.300 (GENE3D);PTHR24070 (PANTHER);PS51419 (PROSITE_PROFILES);PS51420 (PROSITE_PROFILES);PS51421 (PROSITE_PROFILES);SSF52540 (SUPERFAMILY)	;GO:0005525;GO:0005525/GO:0003924;;GO:0016020/GO:0007165/GO:0005525/GO:0019003/GO:0005525/GO:0036094/GO:0043168/GO:0097159/GO:0016462/GO:1901265/GO:0016817/GO:0005886/GO:0035639/GO:0032553/GO:0097367/GO:0017111/GO:0000166/GO:0003924/GO:0110165/GO:0016787/GO:0032555/GO:0043167/GO:0019001/GO:0016818/GO:0071944/GO:0017076/GO:0005488/GO:0032561/GO:0016020/GO:1901363/GO:0003824;;;GO:0005525/GO:0003924;	;GTP binding;GTP binding/GTPase activity;;membrane/signal transduction/GTP binding/GDP binding/GTP binding/small molecule binding/anion binding/organic cyclic compound binding/pyrophosphatase activity/nucleoside phosphate binding/hydrolase activity, acting on acid anhydrides/plasma membrane/purine ribonucleoside triphosphate binding/ribonucleotide binding/carbohydrate derivative binding/ribonucle…	;Molecular Function;Molecular Function/Molecular Function;;Cellular Component/Biological Process/Molecular Function/Molecular Function/Molecular Function/Molecular Function/Molecular Function/Molecular Function/Molecular Function/Molecular Function/Molecular Function/Cellular Component/Molecular Function/Molecular Function/Molecular Function/Molecular Function/Molecular Function/Molecular Functio…
TRINITY_DN28429_c0_g1_i5	GFY43122.1	GTP-binding protein Di-Ras2	100	Trichonephila inaurata madagascariensis	0	Q5PR73	GTP-binding protein Di-Ras2	72.4	8.68e-93	NA	NA	NA	NA	NA	NA	NA	NA	NA	noIPR;IPR005225;IPR001806;IPR027417;IPR020849;noIPR;noIPR;IPR001806;IPR027417	null;DOMAIN;FAMILY;HOMOLOGOUS_SUPERFAMILY;FAMILY;FAMILY;FAMILY;FAMILY;HOMOLOGOUS_SUPERFAMILY	null;Small GTP-binding protein domain;Small GTPase;P-loop containing nucleoside triphosphate hydrolase;Small GTPase, Ras-type;Small GTPase, Ras-type;Small GTPase, Ras-type;Small GTPase;P-loop containing nucleoside triphosphate hydrolase	PR00449 (PRINTS);TIGR00231 (TIGRFAM);PF00071 (PFAM);G3DSA:3.40.50.300 (GENE3D);PTHR24070 (PANTHER);PS51419 (PROSITE_PROFILES);PS51420 (PROSITE_PROFILES);PS51421 (PROSITE_PROFILES);SSF52540 (SUPERFAMILY)	;GO:0005525;GO:0005525/GO:0003924;;GO:0016020/GO:0007165/GO:0005525/GO:0019003/GO:0005525/GO:0036094/GO:0043168/GO:0097159/GO:0016462/GO:1901265/GO:0016817/GO:0005886/GO:0035639/GO:0032553/GO:0097367/GO:0017111/GO:0000166/GO:0003924/GO:0110165/GO:0016787/GO:0032555/GO:0043167/GO:0019001/GO:0016818/GO:0071944/GO:0017076/GO:0005488/GO:0032561/GO:0016020/GO:1901363/GO:0003824;;;GO:0005525/GO:0003924;	;GTP binding;GTP binding/GTPase activity;;membrane/signal transduction/GTP binding/GDP binding/GTP binding/small molecule binding/anion binding/organic cyclic compound binding/pyrophosphatase activity/nucleoside phosphate binding/hydrolase activity, acting on acid anhydrides/plasma membrane/purine ribonucleoside triphosphate binding/ribonucleotide binding/carbohydrate derivative binding/ribonucle…	;Molecular Function;Molecular Function/Molecular Function;;Cellular Component/Biological Process/Molecular Function/Molecular Function/Molecular Function/Molecular Function/Molecular Function/Molecular Function/Molecular Function/Molecular Function/Molecular Function/Cellular Component/Molecular Function/Molecular Function/Molecular Function/Molecular Function/Molecular Function/Molecular Functio…
TRINITY_DN28429_c0_g1_i6	GFY43122.1	GTP-binding protein Di-Ras2	100	Trichonephila inaurata madagascariensis	0	Q5PR73	GTP-binding protein Di-Ras2	72.4	8.68e-93	NA	NA	NA	NA	NA	NA	NA	NA	NA	noIPR;IPR005225;IPR001806;IPR027417;IPR020849;noIPR;noIPR;IPR001806;IPR027417	null;DOMAIN;FAMILY;HOMOLOGOUS_SUPERFAMILY;FAMILY;FAMILY;FAMILY;FAMILY;HOMOLOGOUS_SUPERFAMILY	null;Small GTP-binding protein domain;Small GTPase;P-loop containing nucleoside triphosphate hydrolase;Small GTPase, Ras-type;Small GTPase, Ras-type;Small GTPase, Ras-type;Small GTPase;P-loop containing nucleoside triphosphate hydrolase	PR00449 (PRINTS);TIGR00231 (TIGRFAM);PF00071 (PFAM);G3DSA:3.40.50.300 (GENE3D);PTHR24070 (PANTHER);PS51419 (PROSITE_PROFILES);PS51420 (PROSITE_PROFILES);PS51421 (PROSITE_PROFILES);SSF52540 (SUPERFAMILY)	;GO:0005525;GO:0005525/GO:0003924;;GO:0016020/GO:0007165/GO:0005525/GO:0019003/GO:0005525/GO:0036094/GO:0043168/GO:0097159/GO:0016462/GO:1901265/GO:0016817/GO:0005886/GO:0035639/GO:0032553/GO:0097367/GO:0017111/GO:0000166/GO:0003924/GO:0110165/GO:0016787/GO:0032555/GO:0043167/GO:0019001/GO:0016818/GO:0071944/GO:0017076/GO:0005488/GO:0032561/GO:0016020/GO:1901363/GO:0003824;;;GO:0005525/GO:0003924;	;GTP binding;GTP binding/GTPase activity;;membrane/signal transduction/GTP binding/GDP binding/GTP binding/small molecule binding/anion binding/organic cyclic compound binding/pyrophosphatase activity/nucleoside phosphate binding/hydrolase activity, acting on acid anhydrides/plasma membrane/purine ribonucleoside triphosphate binding/ribonucleotide binding/carbohydrate derivative binding/ribonucle…	;Molecular Function;Molecular Function/Molecular Function;;Cellular Component/Biological Process/Molecular Function/Molecular Function/Molecular Function/Molecular Function/Molecular Function/Molecular Function/Molecular Function/Molecular Function/Molecular Function/Cellular Component/Molecular Function/Molecular Function/Molecular Function/Molecular Function/Molecular Function/Molecular Functio…
TRINITY_DN820_c0_g1_i3	KAF8785595.1	Septin-2 like protein	100	Argiope bruennichi	0	P54359	Septin-2	72.6	1.52e-153	NA	NA	NA	NA	GO:0000278;GO:0000910;GO:0003924;GO:0005856;GO:0022414;GO:0030154;GO:0048856	mitotic cell cycle;cytokinesis;GTPase activity;cytoskeleton;reproductive process;cell differentiation;anatomical structure development	Biological Process;Biological Process;Molecular Function;Cellular Component;Biological Process;Biological Process;Biological Process	EC:3.6.1.15	nucleoside-triphosphate phosphatase	IPR027417;IPR016491;IPR030379;noIPR;IPR030379;IPR016491;IPR027417	HOMOLOGOUS_SUPERFAMILY;FAMILY;DOMAIN;DOMAIN;DOMAIN;FAMILY;HOMOLOGOUS_SUPERFAMILY	P-loop containing nucleoside triphosphate hydrolase;Septin;Septin-type guanine nucleotide-binding (G) domain;Septin-type guanine nucleotide-binding (G) domain;Septin-type guanine nucleotide-binding (G) domain;Septin;P-loop containing nucleoside triphosphate hydrolase	G3DSA:3.40.50.300 (GENE3D);PIRSF006698 (PIRSF);PF00735 (PFAM);PTHR18884 (PANTHER);PS51719 (PROSITE_PROFILES);cd01850 (CDD);SSF52540 (SUPERFAMILY)	;GO:0005525;GO:0005525;GO:0005737/GO:0005856/GO:0043226/GO:0009987/GO:0043229/GO:0016462/GO:0016817/GO:0000910/GO:0005938/GO:0034613/GO:0032153/GO:0051301/GO:0060090/GO:0008104/GO:0015630/GO:0017111/GO:0051641/GO:0003924/GO:0071840/GO:0110165/GO:0016787/GO:0070727/GO:0061024/GO:0061640/GO:0051179/GO:0033036/GO:0016818/GO:0071944/GO:0007049/GO:0090148/GO:0005622/GO:0022402/GO:0043232/GO:0005488/GO…	;GTP binding;GTP binding;cytoplasm/cytoskeleton/organelle/cellular process/intracellular organelle/pyrophosphatase activity/hydrolase activity, acting on acid anhydrides/cytokinesis/cell cortex/protein localization/cell division site/cell division/molecular adaptor activity/protein localization/microtubule cytoskeleton/ribonucleoside triphosphate phosphatase activity/cellular localization/GTPase …	;Molecular Function;Molecular Function;Cellular Component/Cellular Component/Cellular Component/Biological Process/Cellular Component/Molecular Function/Molecular Function/Biological Process/Cellular Component/Biological Process/Cellular Component/Biological Process/Molecular Function/Biological Process/Cellular Component/Molecular Function/Biological Process/Molecular Function/Biological Process…
TRINITY_DN7354_c0_g1_i1	KAF8796770.1	Homeobox protein abdominal-A like protein	100	Argiope bruennichi	0	Q07961	Homeobox protein abdominal-A homolog	72.9	1.73e-54	NA	NA	NA	NA	GO:0003677;GO:0005634;GO:0006355;GO:0012501;GO:0022414;GO:0030154;GO:0048856;GO:0048870;GO:0140110	DNA binding;nucleus;regulation of DNA-templated transcription;programmed cell death;reproductive process;cell differentiation;anatomical structure development;cell motility;transcription regulator activity	Molecular Function;Cellular Component;Biological Process;Biological Process;Biological Process;Biological Process;Biological Process;Biological Process;Molecular Function	NA	NA	IPR020479;IPR022132;IPR001356;noIPR;noIPR;noIPR;noIPR;IPR001356;IPR001356;IPR009057	DOMAIN;FAMILY;DOMAIN;DOMAIN;DOMAIN;DOMAIN;DOMAIN;DOMAIN;DOMAIN;HOMOLOGOUS_SUPERFAMILY	Homeobox domain, metazoa;Homeobox protein;Homeobox domain;Homeobox domain;Homeobox domain;Homeobox domain;Homeobox domain;Homeobox domain;Homeobox domain;Homeobox-like domain superfamily	PR00024 (PRINTS);PF12407 (PFAM);PF00046 (PFAM);G3DSA:1.10.10.60 (GENE3D);mobidb-lite (MOBIDB_LITE);mobidb-lite (MOBIDB_LITE);PTHR45659 (PANTHER);PS50071 (PROSITE_PROFILES);cd00086 (CDD);SSF46689 (SUPERFAMILY)	GO:0003677;;GO:0003677;;;;GO:0003700/GO:0043226/GO:0043565/GO:0097159/GO:0009987/GO:0043229/GO:0043170/GO:0016070/GO:1990837/GO:0097659/GO:0031326/GO:0018130/GO:2000113/GO:0007275/GO:0009892/GO:0044271/GO:0010467/GO:0031323/GO:0051252/GO:0010558/GO:0045892/GO:0065007/GO:0009889/GO:0046483/GO:0110165/GO:0008152/GO:0051171/GO:0044238/GO:0080090/GO:0050789/GO:0009059/GO:0000981/GO:0007389/GO:0048519…	DNA binding;;DNA binding;;;;DNA-binding transcription factor activity/organelle/sequence-specific DNA binding/organic cyclic compound binding/cellular process/intracellular organelle/macromolecule metabolic process/RNA metabolic process/sequence-specific double-stranded DNA binding/nucleic acid-templated transcription/regulation of cellular biosynthetic process/heterocycle biosynthetic process/ne…	Molecular Function;;Molecular Function;;;;Molecular Function/Cellular Component/Molecular Function/Molecular Function/Biological Process/Cellular Component/Biological Process/Biological Process/Molecular Function/Biological Process/Biological Process/Biological Process/Biological Process/Biological Process/Biological Process/Biological Process/Biological Process/Biological Process/Biological Proc…
TRINITY_DN7354_c0_g1_i12	KAF8796770.1	Homeobox protein abdominal-A like protein	100	Argiope bruennichi	0	Q07961	Homeobox protein abdominal-A homolog	72.9	1.73e-54	NA	NA	NA	NA	GO:0003677;GO:0005634;GO:0006355;GO:0012501;GO:0022414;GO:0030154;GO:0048856;GO:0048870;GO:0140110	DNA binding;nucleus;regulation of DNA-templated transcription;programmed cell death;reproductive process;cell differentiation;anatomical structure development;cell motility;transcription regulator activity	Molecular Function;Cellular Component;Biological Process;Biological Process;Biological Process;Biological Process;Biological Process;Biological Process;Molecular Function	NA	NA	IPR020479;IPR022132;IPR001356;noIPR;noIPR;noIPR;noIPR;IPR001356;IPR001356;IPR009057	DOMAIN;FAMILY;DOMAIN;DOMAIN;DOMAIN;DOMAIN;DOMAIN;DOMAIN;DOMAIN;HOMOLOGOUS_SUPERFAMILY	Homeobox domain, metazoa;Homeobox protein;Homeobox domain;Homeobox domain;Homeobox domain;Homeobox domain;Homeobox domain;Homeobox domain;Homeobox domain;Homeobox-like domain superfamily	PR00024 (PRINTS);PF12407 (PFAM);PF00046 (PFAM);G3DSA:1.10.10.60 (GENE3D);mobidb-lite (MOBIDB_LITE);mobidb-lite (MOBIDB_LITE);PTHR45659 (PANTHER);PS50071 (PROSITE_PROFILES);cd00086 (CDD);SSF46689 (SUPERFAMILY)	GO:0003677;;GO:0003677;;;;GO:0003700/GO:0043226/GO:0043565/GO:0097159/GO:0009987/GO:0043229/GO:0043170/GO:0016070/GO:1990837/GO:0097659/GO:0031326/GO:0018130/GO:2000113/GO:0007275/GO:0009892/GO:0044271/GO:0010467/GO:0031323/GO:0051252/GO:0010558/GO:0045892/GO:0065007/GO:0009889/GO:0046483/GO:0110165/GO:0008152/GO:0051171/GO:0044238/GO:0080090/GO:0050789/GO:0009059/GO:0000981/GO:0007389/GO:0048519…	DNA binding;;DNA binding;;;;DNA-binding transcription factor activity/organelle/sequence-specific DNA binding/organic cyclic compound binding/cellular process/intracellular organelle/macromolecule metabolic process/RNA metabolic process/sequence-specific double-stranded DNA binding/nucleic acid-templated transcription/regulation of cellular biosynthetic process/heterocycle biosynthetic process/ne…	Molecular Function;;Molecular Function;;;;Molecular Function/Cellular Component/Molecular Function/Molecular Function/Biological Process/Cellular Component/Biological Process/Biological Process/Molecular Function/Biological Process/Biological Process/Biological Process/Biological Process/Biological Process/Biological Process/Biological Process/Biological Process/Biological Process/Biological Proc…
TRINITY_DN1332_c0_g2_i3	KAF8769968.1	Cytohesin-1 like protein	100	Argiope bruennichi	0	Q76MZ1	Cytohesin-1	73.2	1.11e-208	NA	NA	NA	NA	NA	NA	NA	NA	NA	IPR023394;noIPR;IPR000904;IPR001849;IPR011993;noIPR;IPR000904;IPR001849;IPR000904;noIPR;IPR035999;noIPR	HOMOLOGOUS_SUPERFAMILY;HOMOLOGOUS_SUPERFAMILY;DOMAIN;DOMAIN;HOMOLOGOUS_SUPERFAMILY;HOMOLOGOUS_SUPERFAMILY;DOMAIN;DOMAIN;DOMAIN;DOMAIN;HOMOLOGOUS_SUPERFAMILY;HOMOLOGOUS_SUPERFAMILY	Sec7, C-terminal domain superfamily;Sec7, C-terminal domain superfamily;Sec7 domain;Pleckstrin homology domain;PH-like domain superfamily;PH-like domain superfamily;Sec7 domain;Pleckstrin homology domain;Sec7 domain;Sec7 domain;Sec7 domain superfamily;Sec7 domain superfamily	G3DSA:1.10.1000.11 (GENE3D);G3DSA:1.10.220.20 (GENE3D);PF01369 (PFAM);PF00169 (PFAM);G3DSA:2.30.29.30 (GENE3D);PTHR10663 (PANTHER);PS50190 (PROSITE_PROFILES);PS50003 (PROSITE_PROFILES);cd00171 (CDD);cd01252 (CDD);SSF48425 (SUPERFAMILY);SSF50729 (SUPERFAMILY)	;;GO:0005085/GO:0032012;;;;GO:0005085/GO:0032012;;GO:0005085/GO:0032012;;GO:0005085/GO:0032012;	;;guanyl-nucleotide exchange factor activity/regulation of ARF protein signal transduction;;;;guanyl-nucleotide exchange factor activity/regulation of ARF protein signal transduction;;guanyl-nucleotide exchange factor activity/regulation of ARF protein signal transduction;;guanyl-nucleotide exchange factor activity/regulation of ARF protein signal transduction;	;;Molecular Function/Biological Process;;;;Molecular Function/Biological Process;;Molecular Function/Biological Process;;Molecular Function/Biological Process;
TRINITY_DN6453_c0_g1_i1	KAF8767771.1	Signal peptide peptidase-like 3 like protein	100	Argiope bruennichi/Trichonephila clavata/Trichonephila clavipes	0	Q8TCT6	Signal peptide peptidase-like 3	73.7	8.65e-182	NA	NA	NA	NA	NA	NA	NA	NA	NA	IPR007369;IPR007369	FAMILY;FAMILY	Peptidase A22B, signal peptide peptidase;Peptidase A22B, signal peptide peptidase	PF04258 (PFAM);PTHR12174 (PANTHER)	GO:0016020/GO:0004190;GO:0016020/GO:0004190/GO:0043226/GO:0009987/GO:0043229/GO:0140096/GO:0043170/GO:0019538/GO:0031090/GO:0031300/GO:0010467/GO:0031301/GO:0008233/GO:0005783/GO:1901564/GO:0031984/GO:0110165/GO:0043603/GO:0016787/GO:0008152/GO:0044238/GO:0098827/GO:0016021/GO:0006518/GO:0005773/GO:0005789/GO:0044237/GO:0031982/GO:0031410/GO:0005622/GO:0006508/GO:0006807/GO:0030659/GO:0016020/GO:…	membrane/aspartic-type endopeptidase activity;membrane/aspartic-type endopeptidase activity/organelle/cellular process/intracellular organelle/catalytic activity, acting on a protein/macromolecule metabolic process/protein metabolic process/organelle membrane/obsolete intrinsic component of organelle membrane/gene expression/obsolete integral component of organelle membrane/peptidase activity/end…	Cellular Component/Molecular Function;Cellular Component/Molecular Function/Cellular Component/Biological Process/Cellular Component/Molecular Function/Biological Process/Biological Process/Cellular Component/Cellular Component/Biological Process/Cellular Component/Molecular Function/Cellular Component/Biological Process/Cellular Component/Cellular Component/Biological Process/Molecular Function/…
TRINITY_DN24764_c0_g1_i7	GBM20157.1	Neprilysin-1	100	Araneus ventricosus	0	Q9W436	Neprilysin-1	73.8	1.07e-88	Nep1_2;Nep1_2;Nep1_2	GO:0006508-IEA;GO:0008237-IEA;GO:0004222-IEA	proteolysis-IEA;metallopeptidase activity-IEA;metalloendopeptidase activity-IEA	Biological Process-IEA;Molecular Function-IEA;Molecular Function-IEA	GO:0016787;GO:0140096	hydrolase activity;catalytic activity, acting on a protein	Molecular Function;Molecular Function	EC:3.4.24	Acting on peptide bonds (peptidases)	noIPR;noIPR;noIPR;noIPR;noIPR;noIPR;noIPR;noIPR;noIPR;noIPR	HOMOLOGOUS_SUPERFAMILY;HOMOLOGOUS_SUPERFAMILY;HOMOLOGOUS_SUPERFAMILY;HOMOLOGOUS_SUPERFAMILY;HOMOLOGOUS_SUPERFAMILY;HOMOLOGOUS_SUPERFAMILY;HOMOLOGOUS_SUPERFAMILY;HOMOLOGOUS_SUPERFAMILY;HOMOLOGOUS_SUPERFAMILY;HOMOLOGOUS_SUPERFAMILY	Zinc finger, FYVE/PHD-type;Zinc finger, FYVE/PHD-type;Zinc finger, FYVE/PHD-type;Zinc finger, FYVE/PHD-type;Zinc finger, FYVE/PHD-type;Zinc finger, FYVE/PHD-type;Zinc finger, FYVE/PHD-type;Zinc finger, FYVE/PHD-type;Zinc finger, FYVE/PHD-type;Zinc finger, FYVE/PHD-type	mobidb-lite (MOBIDB_LITE);mobidb-lite (MOBIDB_LITE);mobidb-lite (MOBIDB_LITE);mobidb-lite (MOBIDB_LITE);mobidb-lite (MOBIDB_LITE);mobidb-lite (MOBIDB_LITE);mobidb-lite (MOBIDB_LITE);mobidb-lite (MOBIDB_LITE);mobidb-lite (MOBIDB_LITE);mobidb-lite (MOBIDB_LITE)	;;;;;;;;;	;;;;;;;;;	;;;;;;;;;
TRINITY_DN27275_c0_g1_i3	GBN40759.1	putative isocitrate dehydrogenase [NAD] subunit beta, mitochondrial	100	Araneus ventricosus	0	Q28479	Isocitrate dehydrogenase [NAD] subunit beta, mitochondrial	74.1	6.16e-134	idhb-1;idhb-1;idhb-1;idhb-1;idhb-1;idhb-1	GO:0000287-IEA;GO:0004449-IEA;GO:0016616-IEA;GO:0005739-IEA;GO:0051287-IEA;GO:0006099-IEA	magnesium ion binding-IEA;isocitrate dehydrogenase (NAD+) activity-IEA;oxidoreductase activity, acting on the CH-OH group of donors, NAD or NADP as acceptor-IEA;mitochondrion-IEA;NAD binding-IEA;tricarboxylic acid cycle-IEA	Molecular Function-IEA;Molecular Function-IEA;Molecular Function-IEA;Cellular Component-IEA;Molecular Function-IEA;Biological Process-IEA	GO:0005739;GO:0006091;GO:0012501;GO:0016491;GO:0030154;GO:0048856	mitochondrion;generation of precursor metabolites and energy;programmed cell death;oxidoreductase activity;cell differentiation;anatomical structure development	Cellular Component;Biological Process;Biological Process;Molecular Function;Biological Process;Biological Process	EC:1.1.1.41	isocitrate dehydrogenase (NAD(+))	IPR024084;noIPR;noIPR;noIPR	DOMAIN;DOMAIN;DOMAIN;DOMAIN	Isopropylmalate dehydrogenase-like domain;Isopropylmalate dehydrogenase-like domain;Isopropylmalate dehydrogenase-like domain;Isopropylmalate dehydrogenase-like domain	PF00180 (PFAM);G3DSA:3.40.718.10 (GENE3D);PTHR11835 (PANTHER);SSF53659 (SUPERFAMILY)	;;GO:0005737/GO:0009060/GO:0043231/GO:0006099/GO:0043226/GO:0019752/GO:0044281/GO:0009987/GO:0043229/GO:0071704/GO:0045333/GO:0006091/GO:0005739/GO:1901615/GO:1902652/GO:0015980/GO:0110165/GO:0008152/GO:0044238/GO:0043227/GO:0044237/GO:0043436/GO:0005622/GO:0006066/GO:0016020/GO:0006082;	;;cytoplasm/aerobic respiration/intracellular membrane-bounded organelle/tricarboxylic acid cycle/organelle/carboxylic acid metabolic process/small molecule metabolic process/cellular process/intracellular organelle/organic substance metabolic process/cellular respiration/generation of precursor metabolites and energy/mitochondrion/organic hydroxy compound metabolic process/secondary alcohol meta…	;;Cellular Component/Biological Process/Cellular Component/Biological Process/Cellular Component/Biological Process/Biological Process/Biological Process/Cellular Component/Biological Process/Biological Process/Biological Process/Cellular Component/Biological Process/Biological Process/Biological Process/Cellular Component/Biological Process/Biological Process/Cellular Component/Biological Proces…
TRINITY_DN1929_c0_g1_i6	GFR13823.1	splicing factor U2AF 50 kDa subunit	100	Trichonephila clavata	0	Q24562	Splicing factor U2AF 50 kDa subunit	74.1	2.51e-91	NA	NA	NA	NA	GO:0003723;GO:0005654;GO:0006913;GO:0016071	RNA binding;nucleoplasm;nucleocytoplasmic transport;mRNA metabolic process	Molecular Function;Cellular Component;Biological Process;Biological Process	NA	NA	IPR012677;IPR012677;noIPR;noIPR;noIPR;noIPR;IPR000504;noIPR;IPR035979	HOMOLOGOUS_SUPERFAMILY;HOMOLOGOUS_SUPERFAMILY;HOMOLOGOUS_SUPERFAMILY;HOMOLOGOUS_SUPERFAMILY;HOMOLOGOUS_SUPERFAMILY;HOMOLOGOUS_SUPERFAMILY;DOMAIN;DOMAIN;HOMOLOGOUS_SUPERFAMILY	Nucleotide-binding alpha-beta plait domain superfamily;Nucleotide-binding alpha-beta plait domain superfamily;Nucleotide-binding alpha-beta plait domain superfamily;Nucleotide-binding alpha-beta plait domain superfamily;Nucleotide-binding alpha-beta plait domain superfamily;Nucleotide-binding alpha-beta plait domain superfamily;RNA recognition motif domain;RNA recognition motif domain;RNA-binding…	G3DSA:3.30.70.330 (GENE3D);G3DSA:3.30.70.330 (GENE3D);mobidb-lite (MOBIDB_LITE);mobidb-lite (MOBIDB_LITE);mobidb-lite (MOBIDB_LITE);PTHR23139 (PANTHER);PS50102 (PROSITE_PROFILES);cd12230 (CDD);SSF54928 (SUPERFAMILY)	;;;;;GO:0043231/GO:0005684/GO:0043226/GO:0097159/GO:0043229/GO:0003727/GO:0005681/GO:0070013/GO:0140513/GO:0005654/GO:0031974/GO:0071004/GO:0036002/GO:0016607/GO:0110165/GO:0003723/GO:1990904/GO:0031981/GO:0016604/GO:0097525/GO:0043227/GO:0003676/GO:0005686/GO:0043233/GO:0005634/GO:0120114/GO:0005622/GO:0005685/GO:0005488/GO:0016020/GO:1901363/GO:0032991/GO:0030532;GO:0003723;;GO:0003676	;;;;;intracellular membrane-bounded organelle/U2-type spliceosomal complex/organelle/organic cyclic compound binding/intracellular organelle/single-stranded RNA binding/spliceosomal complex/intracellular organelle lumen/nuclear protein-containing complex/nucleoplasm/membrane-enclosed lumen/U2-type prespliceosome/pre-mRNA binding/nuclear speck/cellular anatomical entity/RNA binding/ribonucleoprote…	;;;;;Cellular Component/Cellular Component/Cellular Component/Molecular Function/Cellular Component/Molecular Function/Cellular Component/Cellular Component/Cellular Component/Cellular Component/Cellular Component/Cellular Component/Molecular Function/Cellular Component/Cellular Component/Molecular Function/Cellular Component/Cellular Component/Cellular Component/Cellular Component/Cellular Compo…
TRINITY_DN8491_c1_g1_i5	GBN24291.1	Mitochondrial 2-oxoglutarate/malate carrier protein	100	Araneus ventricosus	0	Q02978	Mitochondrial 2-oxoglutarate/malate carrier protein	74.4	7.03e-163	SLC25A11;SLC25A11	GO:0016020-IEA;GO:0016021-IEA	membrane-IEA;membrane-IEA	Cellular Component-IEA;Cellular Component-IEA	GO:0016020	membrane	Cellular Component	NA	NA	IPR018108;IPR023395;noIPR;IPR018108;IPR018108;IPR018108;IPR023395	REPEAT;HOMOLOGOUS_SUPERFAMILY;HOMOLOGOUS_SUPERFAMILY;REPEAT;REPEAT;REPEAT;HOMOLOGOUS_SUPERFAMILY	Mitochondrial substrate/solute carrier;Mitochondrial carrier domain superfamily;Mitochondrial carrier domain superfamily;Mitochondrial substrate/solute carrier;Mitochondrial substrate/solute carrier;Mitochondrial substrate/solute carrier;Mitochondrial carrier domain superfamily	PF00153 (PFAM);G3DSA:1.50.40.10 (GENE3D);PTHR45618 (PANTHER);PS50920 (PROSITE_PROFILES);PS50920 (PROSITE_PROFILES);PS50920 (PROSITE_PROFILES);SSF103506 (SUPERFAMILY)	;;GO:0098656/GO:0046942/GO:1903825/GO:0022857/GO:0009987/GO:0006810/GO:0015711/GO:0005342/GO:0015849/GO:0006820/GO:0051234/GO:0015291/GO:0015075/GO:0034220/GO:0055085/GO:0046943/GO:0051179/GO:0098660/GO:0015297/GO:0006835/GO:0008509/GO:0015103/GO:0015318/GO:1905039/GO:0008514/GO:0015698/GO:0022804/GO:0005215/GO:0071702/GO:0006811/GO:0015740/GO:0015141;;;;	;;anion transmembrane transport/carboxylic acid transport/organic acid transmembrane transport/transmembrane transporter activity/cellular process/transport/organic anion transport/organic acid transmembrane transporter activity/organic acid transport/anion transport/establishment of localization/secondary active transmembrane transporter activity/ion transmembrane transporter activity/ion transm…	;;Biological Process/Biological Process/Biological Process/Molecular Function/Biological Process/Biological Process/Biological Process/Molecular Function/Biological Process/Biological Process/Biological Process/Molecular Function/Molecular Function/Biological Process/Biological Process/Molecular Function/Biological Process/Biological Process/Molecular Function/Biological Process/Molecular Functio…
TRINITY_DN25560_c0_g1_i1	GBM07982.1	F-box/SPRY domain-containing protein 1	100	Araneus ventricosus	0	B4HQ29	F-box/SPRY domain-containing protein 1	74.5	2.98e-151	Fsn_1;Fsn_1;Fsn_1;Fsn_1	GO:0070161-IEA;GO:0045202-IEA;GO:0007399-IEA;GO:0016567-IEA	anchoring junction-IEA;synapse-IEA;nervous system development-IEA;protein ubiquitination-IEA	Cellular Component-IEA;Cellular Component-IEA;Biological Process-IEA;Biological Process-IEA	GO:0036211;GO:0048856	protein modification process;anatomical structure development	Biological Process;Biological Process	NA	NA	IPR001810;IPR003877;IPR043136;noIPR;noIPR;IPR001870;IPR001810;IPR035784;IPR036047;IPR013320	DOMAIN;DOMAIN;HOMOLOGOUS_SUPERFAMILY;HOMOLOGOUS_SUPERFAMILY;HOMOLOGOUS_SUPERFAMILY;DOMAIN;DOMAIN;DOMAIN;HOMOLOGOUS_SUPERFAMILY;HOMOLOGOUS_SUPERFAMILY	F-box domain;SPRY domain;B30.2/SPRY domain superfamily;B30.2/SPRY domain superfamily;B30.2/SPRY domain superfamily;B30.2/SPRY domain;F-box domain;Fbxo45, SPRY domain;F-box-like domain superfamily;Concanavalin A-like lectin/glucanase domain superfamily	PF00646 (PFAM);PF00622 (PFAM);G3DSA:2.60.120.920 (GENE3D);G3DSA:1.20.1280.50 (GENE3D);PTHR12245 (PANTHER);PS50188 (PROSITE_PROFILES);PS50181 (PROSITE_PROFILES);cd12907 (CDD);SSF81383 (SUPERFAMILY);SSF49899 (SUPERFAMILY)	GO:0005515;GO:0005515;;;GO:0140535/GO:0034330/GO:0006511/GO:0030054/GO:0009987/GO:0043170/GO:0019538/GO:0050808/GO:0007416/GO:0007275/GO:0051603/GO:0009056/GO:0009057/GO:1901564/GO:0043161/GO:0007399/GO:0071840/GO:0110165/GO:0008152/GO:0010498/GO:0044238/GO:1990234/GO:0034329/GO:0048731/GO:0044237/GO:0044248/GO:0006508/GO:0006807/GO:0016043/GO:0019941/GO:0031461/GO:0000151/GO:0071704/GO:1901575/G…	protein binding;protein binding;;;intracellular protein-containing complex/cell junction organization/ubiquitin-dependent protein catabolic process/cell junction/cellular process/macromolecule metabolic process/protein metabolic process/synapse organization/synapse assembly/multicellular organism development/proteolysis involved in protein catabolic process/catabolic process/macromolecule catabol…	Molecular Function;Molecular Function;;;Cellular Component/Biological Process/Biological Process/Cellular Component/Biological Process/Biological Process/Biological Process/Biological Process/Biological Process/Biological Process/Biological Process/Biological Process/Biological Process/Biological Process/Biological Process/Biological Process/Biological Process/Cellular Component/Biological Proces…
TRINITY_DN1181_c0_g1_i2	KAF8768107.1	BTB/POZ domain-containing protein KCTD5	100	Argiope bruennichi	0	Q9NXV2	BTB/POZ domain-containing protein KCTD5	74.7	3.29e-102	NA	NA	NA	NA	NA	NA	NA	NA	NA	noIPR;IPR011333;IPR003131;noIPR;noIPR;noIPR;IPR011333	HOMOLOGOUS_SUPERFAMILY;HOMOLOGOUS_SUPERFAMILY;DOMAIN;DOMAIN;DOMAIN;DOMAIN;HOMOLOGOUS_SUPERFAMILY	P-loop containing nucleoside triphosphate hydrolase;SKP1/BTB/POZ domain superfamily;Potassium channel tetramerisation-type BTB domain;Potassium channel tetramerisation-type BTB domain;Potassium channel tetramerisation-type BTB domain;Potassium channel tetramerisation-type BTB domain;SKP1/BTB/POZ domain superfamily	G3DSA:6.10.140.750 (GENE3D);G3DSA:3.30.710.10 (GENE3D);PF02214 (PFAM);G3DSA:3.30.70.2000 (GENE3D);PTHR14958 (PANTHER);cd18362 (CDD);SSF54695 (SUPERFAMILY)	;;GO:0051260;;GO:0005737/GO:0031461/GO:0140535/GO:0000151/GO:0006511/GO:0009987/GO:0043170/GO:0019538/GO:0071704/GO:0051603/GO:0009056/GO:1901575/GO:0030163/GO:0044260/GO:0009057/GO:1901564/GO:1902494/GO:0044257/GO:0043161/GO:0110165/GO:0008152/GO:0010498/GO:0044238/GO:1901565/GO:1990234/GO:0044267/GO:0043632/GO:0044237/GO:0005515/GO:0044248/GO:0005622/GO:0006508/GO:0006807/GO:0005488/GO:0019941/…	;;protein homooligomerization;;cytoplasm/cullin-RING ubiquitin ligase complex/intracellular protein-containing complex/ubiquitin ligase complex/ubiquitin-dependent protein catabolic process/cellular process/macromolecule metabolic process/protein metabolic process/organic substance metabolic process/proteolysis involved in protein catabolic process/catabolic process/organic substance catabolic pr…	;;Biological Process;;Cellular Component/Cellular Component/Cellular Component/Cellular Component/Biological Process/Biological Process/Biological Process/Biological Process/Biological Process/Biological Process/Biological Process/Biological Process/Biological Process/Biological Process/Biological Process/Biological Process/Cellular Component/Biological Process/Biological Process/Cellular Compone…
TRINITY_DN382_c0_g1_i6	KAF8786426.1	Kinesin light chain like protein	100	Argiope bruennichi	0	P46825	Kinesin light chain	74.7	3.48e-143	NA	NA	NA	NA	GO:0003774;GO:0005856;GO:0007018;GO:0016787;GO:0022414;GO:0030154;GO:0048856;GO:0140657	cytoskeletal motor activity;cytoskeleton;microtubule-based movement;hydrolase activity;reproductive process;cell differentiation;anatomical structure development;ATP-dependent activity	Molecular Function;Cellular Component;Biological Process;Molecular Function;Biological Process;Biological Process;Biological Process;Molecular Function	EC:3.6.1.15	nucleoside-triphosphate phosphatase	IPR002151;noIPR;IPR011990;noIPR;noIPR;noIPR;noIPR;noIPR;noIPR;IPR019734;IPR019734;IPR019734;IPR019734;IPR011990;IPR011990	FAMILY;FAMILY;HOMOLOGOUS_SUPERFAMILY;HOMOLOGOUS_SUPERFAMILY;HOMOLOGOUS_SUPERFAMILY;HOMOLOGOUS_SUPERFAMILY;HOMOLOGOUS_SUPERFAMILY;HOMOLOGOUS_SUPERFAMILY;HOMOLOGOUS_SUPERFAMILY;REPEAT;REPEAT;REPEAT;REPEAT;HOMOLOGOUS_SUPERFAMILY;HOMOLOGOUS_SUPERFAMILY	Kinesin light chain;Kinesin light chain;Tetratricopeptide-like helical domain superfamily;Tetratricopeptide-like helical domain superfamily;Tetratricopeptide-like helical domain superfamily;Tetratricopeptide-like helical domain superfamily;Tetratricopeptide-like helical domain superfamily;Tetratricopeptide-like helical domain superfamily;Tetratricopeptide-like helical domain superfamily;Tetratric…	PR00381 (PRINTS);PF13424 (PFAM);G3DSA:1.25.40.10 (GENE3D);PF13374 (PFAM);mobidb-lite (MOBIDB_LITE);mobidb-lite (MOBIDB_LITE);mobidb-lite (MOBIDB_LITE);mobidb-lite (MOBIDB_LITE);PTHR45783 (PANTHER);PS50005 (PROSITE_PROFILES);PS50005 (PROSITE_PROFILES);PS50005 (PROSITE_PROFILES);PS50005 (PROSITE_PROFILES);SSF48452 (SUPERFAMILY);SSF48452 (SUPERFAMILY)	GO:0005871;;GO:0005515;;;;;;GO:0005737/GO:0005856/GO:0043226/GO:0110165/GO:0009987/GO:0043229/GO:0005875/GO:0043227/GO:0007018/GO:0006928/GO:0005515/GO:0005622/GO:0007017/GO:0043232/GO:0005488/GO:0043228/GO:0015630/GO:0016020/GO:0008092/GO:0032991;GO:0005515;GO:0005515;GO:0005515;GO:0005515;GO:0005515;GO:0005515	kinesin complex;;protein binding;;;;;;cytoplasm/cytoskeleton/organelle/cellular anatomical entity/cellular process/intracellular organelle/microtubule associated complex/membrane-bounded organelle/microtubule-based movement/obsolete movement of cell or subcellular component/protein binding/intracellular anatomical structure/microtubule-based process/intracellular non-membrane-bounded organelle/bi…	Cellular Component;;Molecular Function;;;;;;Cellular Component/Cellular Component/Cellular Component/Cellular Component/Biological Process/Cellular Component/Cellular Component/Cellular Component/Biological Process/Biological Process/Molecular Function/Cellular Component/Biological Process/Cellular Component/Molecular Function/Cellular Component/Cellular Component/Cellular Component/Molecular Fun…
TRINITY_DN7763_c0_g1_i1	KAF8763133.1	60S ribosomal protein L35 like protein	100	Argiope bruennichi	0	Q29361	Large ribosomal subunit protein uL29	74.8	1.57e-52	NA	NA	NA	NA	GO:0003723;GO:0005198;GO:0005783;GO:0005829;GO:0005840;GO:0042254	RNA binding;structural molecule activity;endoplasmic reticulum;cytosol;ribosome;ribosome biogenesis	Molecular Function;Molecular Function;Cellular Component;Cellular Component;Cellular Component;Biological Process	NA	NA	IPR036049;IPR001854;IPR001854;noIPR;noIPR;noIPR;IPR045059;IPR001854;noIPR;IPR036049	HOMOLOGOUS_SUPERFAMILY;FAMILY;FAMILY;FAMILY;FAMILY;FAMILY;FAMILY;FAMILY;FAMILY;HOMOLOGOUS_SUPERFAMILY	Ribosomal protein L29/L35 superfamily;Ribosomal protein L29/L35;Ribosomal protein L29/L35;Ribosomal protein L29/L35;Ribosomal protein L29/L35;Ribosomal protein L29/L35;60S ribosomal protein L35;Ribosomal protein L29/L35;Ribosomal protein L29/L35;Ribosomal protein L29/L35 superfamily	G3DSA:1.10.287.310 (GENE3D);PF00831 (PFAM);TIGR00012 (TIGRFAM);G3DSA:6.10.250.3450 (GENE3D);mobidb-lite (MOBIDB_LITE);mobidb-lite (MOBIDB_LITE);PTHR45722 (PANTHER);MF_00374 (HAMAP);cd00427 (CDD);SSF46561 (SUPERFAMILY)	GO:0005840/GO:0003735/GO:0006412;GO:0005840/GO:0003735/GO:0006412;GO:0005840/GO:0003735/GO:0006412;;;;GO:0000463/GO:0022625/GO:0003735/GO:0022613/GO:0043226/GO:0097159/GO:0009987/GO:0043229/GO:0043170/GO:0016070/GO:0034470/GO:0005840/GO:0022626/GO:0010467/GO:0046483/GO:0071840/GO:0110165/GO:0003723/GO:0008152/GO:0000470/GO:0042254/GO:0022625/GO:0044238/GO:0042273/GO:0034660/GO:0044237/GO:0005198/…	ribosome/structural constituent of ribosome/translation;ribosome/structural constituent of ribosome/translation;ribosome/structural constituent of ribosome/translation;;;;maturation of LSU-rRNA from tricistronic rRNA transcript (SSU-rRNA, 5.8S rRNA, LSU-rRNA)/cytosolic large ribosomal subunit/structural constituent of ribosome/ribonucleoprotein complex biogenesis/organelle/organic cyclic compound…	Cellular Component/Molecular Function/Biological Process;Cellular Component/Molecular Function/Biological Process;Cellular Component/Molecular Function/Biological Process;;;;Biological Process/Cellular Component/Molecular Function/Biological Process/Cellular Component/Molecular Function/Biological Process/Cellular Component/Biological Process/Biological Process/Biological Process/Cellular Compone…
TRINITY_DN26449_c0_g1_i1	KAF8786427.1	Kinesin light chain like protein	100	Argiope bruennichi	0	P46825	Kinesin light chain	74.8	9.35e-145	NA	NA	NA	NA	NA	NA	NA	NA	NA	IPR002151;noIPR;noIPR;IPR011990;noIPR;noIPR;noIPR;noIPR;noIPR;IPR019734;IPR019734;IPR019734;IPR019734;IPR011990;IPR011990	FAMILY;FAMILY;FAMILY;HOMOLOGOUS_SUPERFAMILY;HOMOLOGOUS_SUPERFAMILY;HOMOLOGOUS_SUPERFAMILY;HOMOLOGOUS_SUPERFAMILY;HOMOLOGOUS_SUPERFAMILY;HOMOLOGOUS_SUPERFAMILY;REPEAT;REPEAT;REPEAT;REPEAT;HOMOLOGOUS_SUPERFAMILY;HOMOLOGOUS_SUPERFAMILY	Kinesin light chain;Kinesin light chain;Kinesin light chain;Tetratricopeptide-like helical domain superfamily;Tetratricopeptide-like helical domain superfamily;Tetratricopeptide-like helical domain superfamily;Tetratricopeptide-like helical domain superfamily;Tetratricopeptide-like helical domain superfamily;Tetratricopeptide-like helical domain superfamily;Tetratricopeptide repeat;Tetratricopept…	PR00381 (PRINTS);PF13424 (PFAM);PF13374 (PFAM);G3DSA:1.25.40.10 (GENE3D);mobidb-lite (MOBIDB_LITE);mobidb-lite (MOBIDB_LITE);mobidb-lite (MOBIDB_LITE);mobidb-lite (MOBIDB_LITE);PTHR45783 (PANTHER);PS50005 (PROSITE_PROFILES);PS50005 (PROSITE_PROFILES);PS50005 (PROSITE_PROFILES);PS50005 (PROSITE_PROFILES);SSF48452 (SUPERFAMILY);SSF48452 (SUPERFAMILY)	GO:0005871;;;GO:0005515;;;;;GO:0005737/GO:0005856/GO:0043226/GO:0110165/GO:0009987/GO:0043229/GO:0005875/GO:0043227/GO:0007018/GO:0006928/GO:0005515/GO:0005622/GO:0007017/GO:0043232/GO:0005488/GO:0043228/GO:0015630/GO:0016020/GO:0008092/GO:0032991;GO:0005515;GO:0005515;GO:0005515;GO:0005515;GO:0005515;GO:0005515	kinesin complex;;;protein binding;;;;;cytoplasm/cytoskeleton/organelle/cellular anatomical entity/cellular process/intracellular organelle/microtubule associated complex/membrane-bounded organelle/microtubule-based movement/obsolete movement of cell or subcellular component/protein binding/intracellular anatomical structure/microtubule-based process/intracellular non-membrane-bounded organelle/bi…	Cellular Component;;;Molecular Function;;;;;Cellular Component/Cellular Component/Cellular Component/Cellular Component/Biological Process/Cellular Component/Cellular Component/Cellular Component/Biological Process/Biological Process/Molecular Function/Cellular Component/Biological Process/Cellular Component/Molecular Function/Cellular Component/Cellular Component/Cellular Component/Molecular Fun…
TRINITY_DN1929_c0_g1_i3	GFR13823.1	splicing factor U2AF 50 kDa subunit	100	Trichonephila clavata	0	Q24562	Splicing factor U2AF 50 kDa subunit	75.1	2.34e-202	NA	NA	NA	NA	GO:0003723;GO:0005654;GO:0006913;GO:0016071	RNA binding;nucleoplasm;nucleocytoplasmic transport;mRNA metabolic process	Molecular Function;Cellular Component;Biological Process;Biological Process	NA	NA	IPR012677;IPR000504;IPR006529;IPR012677;IPR012677;noIPR;noIPR;noIPR;noIPR;IPR000504;IPR000504;IPR000504;noIPR;noIPR;noIPR;IPR035979;IPR035979;IPR035979	HOMOLOGOUS_SUPERFAMILY;DOMAIN;FAMILY;HOMOLOGOUS_SUPERFAMILY;HOMOLOGOUS_SUPERFAMILY;HOMOLOGOUS_SUPERFAMILY;HOMOLOGOUS_SUPERFAMILY;HOMOLOGOUS_SUPERFAMILY;HOMOLOGOUS_SUPERFAMILY;DOMAIN;DOMAIN;DOMAIN;DOMAIN;DOMAIN;DOMAIN;HOMOLOGOUS_SUPERFAMILY;HOMOLOGOUS_SUPERFAMILY;HOMOLOGOUS_SUPERFAMILY	Nucleotide-binding alpha-beta plait domain superfamily;RNA recognition motif domain;U2 snRNP auxilliary factor, large subunit, splicing factor;Nucleotide-binding alpha-beta plait domain superfamily;Nucleotide-binding alpha-beta plait domain superfamily;Nucleotide-binding alpha-beta plait domain superfamily;Nucleotide-binding alpha-beta plait domain superfamily;Nucleotide-binding alpha-beta plait …	G3DSA:3.30.70.330 (GENE3D);PF00076 (PFAM);TIGR01642 (TIGRFAM);G3DSA:3.30.70.330 (GENE3D);G3DSA:3.30.70.330 (GENE3D);mobidb-lite (MOBIDB_LITE);mobidb-lite (MOBIDB_LITE);mobidb-lite (MOBIDB_LITE);PTHR23139 (PANTHER);PS50102 (PROSITE_PROFILES);PS50102 (PROSITE_PROFILES);PS50102 (PROSITE_PROFILES);cd12230 (CDD);cd12231 (CDD);cd12232 (CDD);SSF54928 (SUPERFAMILY);SSF54928 (SUPERFAMILY);SSF54928 (SUPERF…	;GO:0003723;GO:0005634/GO:0003723/GO:0006397;;;;;;GO:0043231/GO:0005684/GO:0043226/GO:0097159/GO:0043229/GO:0003727/GO:0005681/GO:0070013/GO:0140513/GO:0005654/GO:0031974/GO:0071004/GO:0036002/GO:0016607/GO:0110165/GO:0003723/GO:1990904/GO:0031981/GO:0016604/GO:0097525/GO:0043227/GO:0003676/GO:0005686/GO:0043233/GO:0005634/GO:0120114/GO:0005622/GO:0005685/GO:0005488/GO:0016020/GO:1901363/GO:00329…	;RNA binding;nucleus/RNA binding/mRNA processing;;;;;;intracellular membrane-bounded organelle/U2-type spliceosomal complex/organelle/organic cyclic compound binding/intracellular organelle/single-stranded RNA binding/spliceosomal complex/intracellular organelle lumen/nuclear protein-containing complex/nucleoplasm/membrane-enclosed lumen/U2-type prespliceosome/pre-mRNA binding/nuclear speck/cellu…	;Molecular Function;Cellular Component/Molecular Function/Biological Process;;;;;;Cellular Component/Cellular Component/Cellular Component/Molecular Function/Cellular Component/Molecular Function/Cellular Component/Cellular Component/Cellular Component/Cellular Component/Cellular Component/Cellular Component/Molecular Function/Cellular Component/Cellular Component/Molecular Function/Cellular Comp…
TRINITY_DN382_c0_g1_i3	GBM82752.1	Kinesin light chain	100	Araneus ventricosus	0	P46825	Kinesin light chain	75.2	2.59e-141	KLC_0;KLC_0;KLC_0;KLC_0	GO:0005856-IEA;GO:0005737-IEA;GO:0005871-IEA;GO:0005874-IEA	cytoskeleton-IEA;cytoplasm-IEA;kinesin complex-IEA;microtubule-IEA	Cellular Component-IEA;Cellular Component-IEA;Cellular Component-IEA;Cellular Component-IEA	GO:0003774;GO:0005856;GO:0007018;GO:0016787;GO:0022414;GO:0030154;GO:0048856;GO:0140657	cytoskeletal motor activity;cytoskeleton;microtubule-based movement;hydrolase activity;reproductive process;cell differentiation;anatomical structure development;ATP-dependent activity	Molecular Function;Cellular Component;Biological Process;Molecular Function;Biological Process;Biological Process;Biological Process;Molecular Function	EC:3.6.1.15	nucleoside-triphosphate phosphatase	IPR002151;noIPR;IPR011990;noIPR;noIPR;noIPR;noIPR;noIPR;noIPR;noIPR;noIPR;IPR019734;IPR019734;IPR019734;IPR019734;IPR011990;IPR011990	FAMILY;FAMILY;HOMOLOGOUS_SUPERFAMILY;HOMOLOGOUS_SUPERFAMILY;HOMOLOGOUS_SUPERFAMILY;HOMOLOGOUS_SUPERFAMILY;HOMOLOGOUS_SUPERFAMILY;HOMOLOGOUS_SUPERFAMILY;HOMOLOGOUS_SUPERFAMILY;HOMOLOGOUS_SUPERFAMILY;HOMOLOGOUS_SUPERFAMILY;REPEAT;REPEAT;REPEAT;REPEAT;HOMOLOGOUS_SUPERFAMILY;HOMOLOGOUS_SUPERFAMILY	Kinesin light chain;Kinesin light chain;Tetratricopeptide-like helical domain superfamily;Tetratricopeptide-like helical domain superfamily;Tetratricopeptide-like helical domain superfamily;Tetratricopeptide-like helical domain superfamily;Tetratricopeptide-like helical domain superfamily;Tetratricopeptide-like helical domain superfamily;Tetratricopeptide-like helical domain superfamily;Tetratric…	PR00381 (PRINTS);PF13424 (PFAM);G3DSA:1.25.40.10 (GENE3D);PF13374 (PFAM);mobidb-lite (MOBIDB_LITE);mobidb-lite (MOBIDB_LITE);mobidb-lite (MOBIDB_LITE);mobidb-lite (MOBIDB_LITE);mobidb-lite (MOBIDB_LITE);mobidb-lite (MOBIDB_LITE);PTHR45783 (PANTHER);PS50005 (PROSITE_PROFILES);PS50005 (PROSITE_PROFILES);PS50005 (PROSITE_PROFILES);PS50005 (PROSITE_PROFILES);SSF48452 (SUPERFAMILY);SSF48452 (SUPERFAMI…	GO:0005871;;GO:0005515;;;;;;;;GO:0005737/GO:0005856/GO:0043226/GO:0110165/GO:0009987/GO:0043229/GO:0005875/GO:0043227/GO:0007018/GO:0006928/GO:0005515/GO:0005622/GO:0007017/GO:0043232/GO:0005488/GO:0043228/GO:0015630/GO:0016020/GO:0008092/GO:0032991;GO:0005515;GO:0005515;GO:0005515;GO:0005515;GO:0005515;GO:0005515	kinesin complex;;protein binding;;;;;;;;cytoplasm/cytoskeleton/organelle/cellular anatomical entity/cellular process/intracellular organelle/microtubule associated complex/membrane-bounded organelle/microtubule-based movement/obsolete movement of cell or subcellular component/protein binding/intracellular anatomical structure/microtubule-based process/intracellular non-membrane-bounded organelle/…	Cellular Component;;Molecular Function;;;;;;;;Cellular Component/Cellular Component/Cellular Component/Cellular Component/Biological Process/Cellular Component/Cellular Component/Cellular Component/Biological Process/Biological Process/Molecular Function/Cellular Component/Biological Process/Cellular Component/Molecular Function/Cellular Component/Cellular Component/Cellular Component/Molecular F…
TRINITY_DN1929_c0_g1_i8	GBN91446.1	Splicing factor U2AF subunit	100	Araneus ventricosus	0	Q24562	Splicing factor U2AF 50 kDa subunit	75.3	1.28e-70	U2af50_0;U2af50_0;U2af50_0;U2af50_0;U2af50_0	GO:0003723-IEA;GO:0008380-IEA;GO:0006397-IEA;GO:0005634-IEA;GO:0003676-IEA	RNA binding-IEA;RNA splicing-IEA;mRNA processing-IEA;nucleus-IEA;nucleic acid binding-IEA	Molecular Function-IEA;Biological Process-IEA;Biological Process-IEA;Cellular Component-IEA;Molecular Function-IEA	GO:0003723;GO:0016071	RNA binding;mRNA metabolic process	Molecular Function;Biological Process	NA	NA	IPR012677;IPR012677;IPR012677;IPR000504;noIPR;IPR000504;IPR000504;noIPR;noIPR;IPR035979;IPR035979	HOMOLOGOUS_SUPERFAMILY;HOMOLOGOUS_SUPERFAMILY;HOMOLOGOUS_SUPERFAMILY;DOMAIN;DOMAIN;DOMAIN;DOMAIN;DOMAIN;DOMAIN;HOMOLOGOUS_SUPERFAMILY;HOMOLOGOUS_SUPERFAMILY	Nucleotide-binding alpha-beta plait domain superfamily;Nucleotide-binding alpha-beta plait domain superfamily;Nucleotide-binding alpha-beta plait domain superfamily;RNA recognition motif domain;RNA recognition motif domain;RNA recognition motif domain;RNA recognition motif domain;RNA recognition motif domain;RNA recognition motif domain;RNA-binding domain superfamily;RNA-binding domain superfamily	G3DSA:3.30.70.330 (GENE3D);G3DSA:3.30.70.330 (GENE3D);G3DSA:3.30.70.330 (GENE3D);PF00076 (PFAM);PTHR23139 (PANTHER);PS50102 (PROSITE_PROFILES);PS50102 (PROSITE_PROFILES);cd12231 (CDD);cd12232 (CDD);SSF54928 (SUPERFAMILY);SSF54928 (SUPERFAMILY)	;;;GO:0003723;GO:0043231/GO:0005684/GO:0043226/GO:0097159/GO:0043229/GO:0003727/GO:0005681/GO:0070013/GO:0140513/GO:0005654/GO:0031974/GO:0071004/GO:0036002/GO:0016607/GO:0110165/GO:0003723/GO:1990904/GO:0031981/GO:0016604/GO:0097525/GO:0043227/GO:0003676/GO:0005686/GO:0043233/GO:0005634/GO:0120114/GO:0005622/GO:0005685/GO:0005488/GO:0016020/GO:1901363/GO:0032991/GO:0030532;GO:0003723;GO:0003723;…	;;;RNA binding;intracellular membrane-bounded organelle/U2-type spliceosomal complex/organelle/organic cyclic compound binding/intracellular organelle/single-stranded RNA binding/spliceosomal complex/intracellular organelle lumen/nuclear protein-containing complex/nucleoplasm/membrane-enclosed lumen/U2-type prespliceosome/pre-mRNA binding/nuclear speck/cellular anatomical entity/RNA binding/ribon…	;;;Molecular Function;Cellular Component/Cellular Component/Cellular Component/Molecular Function/Cellular Component/Molecular Function/Cellular Component/Cellular Component/Cellular Component/Cellular Component/Cellular Component/Cellular Component/Molecular Function/Cellular Component/Cellular Component/Molecular Function/Cellular Component/Cellular Component/Cellular Component/Cellular Compone…
TRINITY_DN422_c0_g1_i1	KAF8773405.1	Catenin alpha like protein	100	Argiope bruennichi	0	P35220	Catenin alpha	75.8	0	NA	NA	NA	NA	NA	NA	NA	NA	NA	IPR001033;noIPR;noIPR;noIPR;IPR006077;noIPR;noIPR;noIPR;noIPR;IPR036723;IPR036723;IPR036723;IPR036723	FAMILY;FAMILY;FAMILY;FAMILY;FAMILY;FAMILY;FAMILY;FAMILY;FAMILY;HOMOLOGOUS_SUPERFAMILY;HOMOLOGOUS_SUPERFAMILY;HOMOLOGOUS_SUPERFAMILY;HOMOLOGOUS_SUPERFAMILY	Alpha-catenin;Alpha-catenin;Alpha-catenin;Alpha-catenin;Vinculin/alpha-catenin;Vinculin/alpha-catenin;Vinculin/alpha-catenin;Vinculin/alpha-catenin;Vinculin/alpha-catenin;Alpha-catenin/vinculin-like superfamily;Alpha-catenin/vinculin-like superfamily;Alpha-catenin/vinculin-like superfamily;Alpha-catenin/vinculin-like superfamily	PR00805 (PRINTS);G3DSA:1.20.120.230 (GENE3D);G3DSA:1.20.120.230 (GENE3D);G3DSA:1.20.120.230 (GENE3D);PF01044 (PFAM);G3DSA:6.10.250.2510 (GENE3D);G3DSA:1.20.120.230 (GENE3D);G3DSA:1.20.120.230 (GENE3D);PTHR18914 (PANTHER);SSF47220 (SUPERFAMILY);SSF47220 (SUPERFAMILY);SSF47220 (SUPERFAMILY);SSF47220 (SUPERFAMILY)	GO:0051015/GO:0007155/GO:0045296;;;;GO:0051015/GO:0007155;;;;GO:0044877/GO:0030054/GO:0009987/GO:0005911/GO:0048870/GO:0098609/GO:0022610/GO:0005886/GO:0005912/GO:0006928/GO:0051015/GO:0008013/GO:0016477/GO:0008092/GO:0051674/GO:0019897/GO:0040011/GO:0110165/GO:0007155/GO:0051179/GO:0071944/GO:0003779/GO:0005515/GO:0098796/GO:0019898/GO:0005488/GO:0016020/GO:0098797/GO:0032991/GO:0070161;GO:00071…	actin filament binding/cell adhesion/cadherin binding;;;;actin filament binding/cell adhesion;;;;protein-containing complex binding/cell junction/cellular process/cell-cell junction/cell motility/cell-cell adhesion/obsolete biological adhesion/plasma membrane/adherens junction/obsolete movement of cell or subcellular component/actin filament binding/beta-catenin binding/cell migration/cytoskeleta…	Molecular Function/Biological Process/Molecular Function;;;;Molecular Function/Biological Process;;;;Molecular Function/Cellular Component/Biological Process/Cellular Component/Biological Process/Biological Process/Biological Process/Cellular Component/Cellular Component/Biological Process/Molecular Function/Molecular Function/Biological Process/Molecular Function/Biological Process/Cellular Comp…
TRINITY_DN1929_c0_g1_i5	GBN91446.1	Splicing factor U2AF subunit	100	Araneus ventricosus	0	Q24562	Splicing factor U2AF 50 kDa subunit	76.2	6.55e-99	U2af50_0;U2af50_0;U2af50_0;U2af50_0;U2af50_0	GO:0003723-IEA;GO:0008380-IEA;GO:0006397-IEA;GO:0005634-IEA;GO:0003676-IEA	RNA binding-IEA;RNA splicing-IEA;mRNA processing-IEA;nucleus-IEA;nucleic acid binding-IEA	Molecular Function-IEA;Biological Process-IEA;Biological Process-IEA;Cellular Component-IEA;Molecular Function-IEA	GO:0003723;GO:0016071	RNA binding;mRNA metabolic process	Molecular Function;Biological Process	NA	NA	IPR012677;IPR012677;IPR012677;IPR000504;noIPR;IPR000504;IPR000504;noIPR;noIPR;IPR035979;IPR035979	HOMOLOGOUS_SUPERFAMILY;HOMOLOGOUS_SUPERFAMILY;HOMOLOGOUS_SUPERFAMILY;DOMAIN;DOMAIN;DOMAIN;DOMAIN;DOMAIN;DOMAIN;HOMOLOGOUS_SUPERFAMILY;HOMOLOGOUS_SUPERFAMILY	Nucleotide-binding alpha-beta plait domain superfamily;Nucleotide-binding alpha-beta plait domain superfamily;Nucleotide-binding alpha-beta plait domain superfamily;RNA recognition motif domain;RNA recognition motif domain;RNA recognition motif domain;RNA recognition motif domain;RNA recognition motif domain;RNA recognition motif domain;RNA-binding domain superfamily;RNA-binding domain superfamily	G3DSA:3.30.70.330 (GENE3D);G3DSA:3.30.70.330 (GENE3D);G3DSA:3.30.70.330 (GENE3D);PF00076 (PFAM);PTHR23139 (PANTHER);PS50102 (PROSITE_PROFILES);PS50102 (PROSITE_PROFILES);cd12231 (CDD);cd12232 (CDD);SSF54928 (SUPERFAMILY);SSF54928 (SUPERFAMILY)	;;;GO:0003723;GO:0043231/GO:0005684/GO:0043226/GO:0097159/GO:0043229/GO:0003727/GO:0005681/GO:0070013/GO:0140513/GO:0005654/GO:0031974/GO:0071004/GO:0036002/GO:0016607/GO:0110165/GO:0003723/GO:1990904/GO:0031981/GO:0016604/GO:0097525/GO:0043227/GO:0003676/GO:0005686/GO:0043233/GO:0005634/GO:0120114/GO:0005622/GO:0005685/GO:0005488/GO:0016020/GO:1901363/GO:0032991/GO:0030532;GO:0003723;GO:0003723;…	;;;RNA binding;intracellular membrane-bounded organelle/U2-type spliceosomal complex/organelle/organic cyclic compound binding/intracellular organelle/single-stranded RNA binding/spliceosomal complex/intracellular organelle lumen/nuclear protein-containing complex/nucleoplasm/membrane-enclosed lumen/U2-type prespliceosome/pre-mRNA binding/nuclear speck/cellular anatomical entity/RNA binding/ribon…	;;;Molecular Function;Cellular Component/Cellular Component/Cellular Component/Molecular Function/Cellular Component/Molecular Function/Cellular Component/Cellular Component/Cellular Component/Cellular Component/Cellular Component/Cellular Component/Molecular Function/Cellular Component/Cellular Component/Molecular Function/Cellular Component/Cellular Component/Cellular Component/Cellular Compone…
TRINITY_DN2142_c0_g1_i2	GBM05240.1	Retinoic acid receptor RXR-alpha-A	100	Araneus ventricosus	0	P19793	Retinoic acid receptor RXR-alpha	77	4.25e-136	rxraa_1;rxraa_1;rxraa_1;rxraa_1;rxraa_1;rxraa_1;rxraa_1;rxraa_1;rxraa_1	GO:0003677-IEA;GO:0003700-IEA;GO:0008270-IEA;GO:0046872-IEA;GO:0003707-IEA;GO:0006355-IEA;GO:0043401-IEA;GO:0043565-IEA;GO:0005634-IEA	DNA binding-IEA;DNA-binding transcription factor activity-IEA;zinc ion binding-IEA;metal ion binding-IEA;nuclear steroid receptor activity-IEA;regulation of DNA-templated transcription-IEA;steroid hormone mediated signaling pathway-IEA;sequence-specific DNA binding-IEA;nucleus-IEA	Molecular Function-IEA;Molecular Function-IEA;Molecular Function-IEA;Molecular Function-IEA;Molecular Function-IEA;Biological Process-IEA;Biological Process-IEA;Molecular Function-IEA;Cellular Component-IEA	GO:0003677;GO:0005634;GO:0005694;GO:0006355;GO:0006629;GO:0008289;GO:0022414;GO:0023052;GO:0030154;GO:0048856;GO:0048870;GO:0060089;GO:0140110	DNA binding;nucleus;chromosome;regulation of DNA-templated transcription;lipid metabolic process;lipid binding;reproductive process;signaling;cell differentiation;anatomical structure development;cell motility;molecular transducer activity;transcription regulator activity	Molecular Function;Cellular Component;Cellular Component;Biological Process;Biological Process;Molecular Function;Biological Process;Biological Process;Biological Process;Biological Process;Biological Process;Molecular Function;Molecular Function	NA	NA	IPR001628;IPR000003;IPR001723;IPR000536;IPR035500;IPR013088;IPR001628;noIPR;noIPR;noIPR;IPR000536;IPR001628;noIPR;noIPR;IPR035500;noIPR	DOMAIN;FAMILY;FAMILY;DOMAIN;HOMOLOGOUS_SUPERFAMILY;HOMOLOGOUS_SUPERFAMILY;DOMAIN;DOMAIN;DOMAIN;DOMAIN;DOMAIN;DOMAIN;DOMAIN;DOMAIN;HOMOLOGOUS_SUPERFAMILY;HOMOLOGOUS_SUPERFAMILY	Zinc finger, nuclear hormone receptor-type;Retinoid X receptor/HNF4;Nuclear hormone receptor;Nuclear hormone receptor, ligand-binding domain;Nuclear hormone receptor-like domain superfamily;Zinc finger, NHR/GATA-type;Zinc finger, nuclear hormone receptor-type;Zinc finger, nuclear hormone receptor-type;Zinc finger, nuclear hormone receptor-type;Zinc finger, nuclear hormone receptor-type;Nuclear ho…	PR00047 (PRINTS);PR00545 (PRINTS);PR00398 (PRINTS);PF00104 (PFAM);G3DSA:1.10.565.10 (GENE3D);G3DSA:3.30.50.10 (GENE3D);PF00105 (PFAM);mobidb-lite (MOBIDB_LITE);mobidb-lite (MOBIDB_LITE);PTHR24083 (PANTHER);PS51843 (PROSITE_PROFILES);PS51030 (PROSITE_PROFILES);cd06943 (CDD);cd06956 (CDD);SSF48508 (SUPERFAMILY);SSF57716 (SUPERFAMILY)	GO:0003700/GO:0008270/GO:0006355/GO:0043565;GO:0003677/GO:0005634/GO:0003707/GO:0008270/GO:0006355;;;;GO:0008270/GO:0006355;GO:0003700/GO:0008270/GO:0006355/GO:0043565;;;GO:0043226/GO:0097159/GO:0016070/GO:0097659/GO:0031326/GO:0051173/GO:0051716/GO:0009893/GO:0065007/GO:0009889/GO:0005667/GO:0008152/GO:0071396/GO:0031325/GO:0050789/GO:0000981/GO:0044237/GO:0060089/GO:0090575/GO:2001141/GO:000562…	DNA-binding transcription factor activity/zinc ion binding/regulation of DNA-templated transcription/sequence-specific DNA binding;DNA binding/nucleus/nuclear steroid receptor activity/zinc ion binding/regulation of DNA-templated transcription;;;;zinc ion binding/regulation of DNA-templated transcription;DNA-binding transcription factor activity/zinc ion binding/regulation of DNA-templated transc…	Molecular Function/Molecular Function/Biological Process/Molecular Function;Molecular Function/Cellular Component/Molecular Function/Molecular Function/Biological Process;;;;Molecular Function/Biological Process;Molecular Function/Molecular Function/Biological Process/Molecular Function;;;Cellular Component/Molecular Function/Biological Process/Biological Process/Biological Process/Biological Pro…
TRINITY_DN2464_c0_g1_i1	GBM99926.1	Ras-related protein Rab-21	100	Araneus ventricosus	0	Q17R06	Ras-related protein Rab-21	77.2	5.74e-101	Rab21;Rab21;Rab21;Rab21;Rab21;Rab21;Rab21;Rab21	GO:0005525-IEA;GO:0000166-IEA;GO:0007165-IEA;GO:0003924-IEA;GO:0016020-IEA;GO:0032482-IEA;GO:0015031-IEA;GO:0005794-IEA	GTP binding-IEA;nucleotide binding-IEA;signal transduction-IEA;GTPase activity-IEA;membrane-IEA;Rab protein signal transduction-IEA;protein transport-IEA;Golgi apparatus-IEA	Molecular Function-IEA;Molecular Function-IEA;Biological Process-IEA;Molecular Function-IEA;Cellular Component-IEA;Biological Process-IEA;Biological Process-IEA;Cellular Component-IEA	GO:0003924;GO:0023052	GTPase activity;signaling	Molecular Function;Biological Process	EC:3.6.1.15	nucleoside-triphosphate phosphatase	noIPR;IPR027417;IPR001806;IPR005225;noIPR;noIPR;IPR001806;noIPR;IPR041833;IPR027417	HOMOLOGOUS_SUPERFAMILY;HOMOLOGOUS_SUPERFAMILY;FAMILY;DOMAIN;DOMAIN;DOMAIN;FAMILY;FAMILY;FAMILY;HOMOLOGOUS_SUPERFAMILY	DNA/RNA polymerase superfamily;P-loop containing nucleoside triphosphate hydrolase;Small GTPase;Small GTP-binding protein domain;Small GTP-binding protein domain;Small GTP-binding protein domain;Small GTPase;Small GTPase;Rab21;P-loop containing nucleoside triphosphate hydrolase	PR00449 (PRINTS);G3DSA:3.40.50.300 (GENE3D);PF00071 (PFAM);TIGR00231 (TIGRFAM);PTHR47978 (PANTHER);PS51420 (PROSITE_PROFILES);PS51421 (PROSITE_PROFILES);PS51419 (PROSITE_PROFILES);cd04123 (CDD);SSF52540 (SUPERFAMILY)	;;GO:0003924/GO:0005525;GO:0005525;;;GO:0003924/GO:0005525;;GO:0003924/GO:0032482;	;;GTPase activity/GTP binding;GTP binding;;;GTPase activity/GTP binding;;GTPase activity/Rab protein signal transduction;	;;Molecular Function/Molecular Function;Molecular Function;;;Molecular Function/Molecular Function;;Molecular Function/Biological Process;
TRINITY_DN2092_c0_g2_i1	GIY85254.1	hypothetical protein CDAR_508112	100	Caerostris darwini	0	Q02280	Potassium voltage-gated channel protein eag	77.2	1.37e-175	NA	NA	NA	NA	NA	NA	NA	NA	NA	IPR003949;IPR003938;noIPR;IPR005821;IPR000014;IPR000014;noIPR;noIPR;IPR000700;IPR000014;noIPR;IPR035965	FAMILY;FAMILY;FAMILY;DOMAIN;DOMAIN;DOMAIN;DOMAIN;DOMAIN;DOMAIN;DOMAIN;DOMAIN;HOMOLOGOUS_SUPERFAMILY	Potassium channel, voltage-dependent, EAG;Potassium channel, voltage-dependent, EAG/ELK/ERG;Potassium channel, voltage-dependent, EAG/ELK/ERG;Ion transport domain;PAS domain;PAS domain;PAS domain;PAS domain;PAS-associated, C-terminal;PAS domain;PAS domain;PAS domain superfamily	PR01464 (PRINTS);PR01463 (PRINTS);G3DSA:1.10.287.70 (GENE3D);PF00520 (PFAM);TIGR00229 (TIGRFAM);PF13426 (PFAM);G3DSA:3.30.450.20 (GENE3D);PTHR10217 (PANTHER);PS50113 (PROSITE_PROFILES);cd00130 (CDD);SSF81324 (SUPERFAMILY);SSF55785 (SUPERFAMILY)	GO:0016020/GO:0006813/GO:0005249;GO:0016020/GO:0006813/GO:0005249;;GO:0005216/GO:0055085/GO:0006811/GO:0016020;;;;GO:0006813/GO:0065008/GO:0015267/GO:0009987/GO:0022857/GO:0006810/GO:0022843/GO:0022803/GO:0042391/GO:0005886/GO:0005261/GO:0051234/GO:0022836/GO:0015079/GO:0098662/GO:0046873/GO:0065007/GO:0015075/GO:0008324/GO:0034220/GO:0055085/GO:0110165/GO:0022890/GO:0005887/GO:0016021/GO:0051179…	membrane/potassium ion transport/voltage-gated potassium channel activity;membrane/potassium ion transport/voltage-gated potassium channel activity;;ion channel activity/transmembrane transport/ion transport/membrane;;;;potassium ion transport/regulation of biological quality/channel activity/cellular process/transmembrane transporter activity/transport/voltage-gated cation channel activity/passi…	Cellular Component/Biological Process/Molecular Function;Cellular Component/Biological Process/Molecular Function;;Molecular Function/Biological Process/Biological Process/Cellular Component;;;;Biological Process/Biological Process/Molecular Function/Biological Process/Molecular Function/Biological Process/Molecular Function/Molecular Function/Biological Process/Cellular Component/Molecular Funct…
TRINITY_DN2147_c0_g1_i1	KAF8767218.1	ADP-ribosylation factor-like protein 5B	100	Argiope bruennichi	0	Q96KC2	ADP-ribosylation factor-like protein 5B	77.3	5.46e-103	NA	NA	NA	NA	GO:0003924;GO:0005794;GO:0016192	GTPase activity;Golgi apparatus;vesicle-mediated transport	Molecular Function;Cellular Component;Biological Process	EC:3.6.1.15	nucleoside-triphosphate phosphatase	IPR006689;IPR006689;IPR027417;IPR005225;IPR024156;noIPR;noIPR;IPR027417	FAMILY;FAMILY;HOMOLOGOUS_SUPERFAMILY;DOMAIN;FAMILY;FAMILY;FAMILY;HOMOLOGOUS_SUPERFAMILY	Small GTPase superfamily, ARF/SAR type;Small GTPase superfamily, ARF/SAR type;P-loop containing nucleoside triphosphate hydrolase;Small GTP-binding protein domain;Small GTPase superfamily, ARF type;Small GTPase superfamily, ARF type;Small GTPase superfamily, ARF type;P-loop containing nucleoside triphosphate hydrolase	PR00328 (PRINTS);PF00025 (PFAM);G3DSA:3.40.50.300 (GENE3D);TIGR00231 (TIGRFAM);PTHR11711 (PANTHER);PS51417 (PROSITE_PROFILES);cd04153 (CDD);SSF52540 (SUPERFAMILY)	GO:0005525/GO:0003924;GO:0005525/GO:0003924;;GO:0005525;GO:0005525/GO:0015031/GO:0043226/GO:0036094/GO:0097159/GO:0009987/GO:0043229/GO:0033365/GO:0071705/GO:0051641/GO:0031984/GO:0110165/GO:0032555/GO:0033036/GO:0046907/GO:0005773/GO:0072657/GO:0005622/GO:0005488/GO:0071702/GO:0016020/GO:0006886/GO:0005802/GO:0005737/GO:0043231/GO:0005525/GO:0043168/GO:1901265/GO:0006810/GO:0016192/GO:0098791/GO…	GTP binding/GTPase activity;GTP binding/GTPase activity;;GTP binding;GTP binding/protein transport/organelle/small molecule binding/organic cyclic compound binding/cellular process/intracellular organelle/protein localization to organelle/nitrogen compound transport/cellular localization/organelle subcompartment/cellular anatomical entity/purine ribonucleotide binding/macromolecule localization/i…	Molecular Function/Molecular Function;Molecular Function/Molecular Function;;Molecular Function;Molecular Function/Biological Process/Cellular Component/Molecular Function/Molecular Function/Biological Process/Cellular Component/Biological Process/Biological Process/Biological Process/Cellular Component/Cellular Component/Molecular Function/Biological Process/Biological Process/Cellular Component…
TRINITY_DN21634_c0_g1_i6	KAF8773093.1	Voltage-dependent calcium channel type A like protein	100	Argiope bruennichi	0	C9D7C2	Voltage-dependent calcium channel type A subunit alpha-1	77.4	3.03e-251	NA	NA	NA	NA	GO:0003013;GO:0005215;GO:0005886;GO:0006914;GO:0016192;GO:0022414;GO:0023052;GO:0030154;GO:0034330;GO:0048856;GO:0050877;GO:0055065;GO:0055085	circulatory system process;transporter activity;plasma membrane;autophagy;vesicle-mediated transport;reproductive process;signaling;cell differentiation;cell junction organization;anatomical structure development;nervous system process;metal ion homeostasis;transmembrane transport	Biological Process;Molecular Function;Cellular Component;Biological Process;Biological Process;Biological Process;Biological Process;Biological Process;Biological Process;Biological Process;Biological Process;Biological Process;Biological Process	NA	NA	noIPR;IPR005821;noIPR;IPR027359;noIPR;noIPR;noIPR;noIPR;noIPR;noIPR	DOMAIN;DOMAIN;DOMAIN;HOMOLOGOUS_SUPERFAMILY;HOMOLOGOUS_SUPERFAMILY;HOMOLOGOUS_SUPERFAMILY;HOMOLOGOUS_SUPERFAMILY;HOMOLOGOUS_SUPERFAMILY;HOMOLOGOUS_SUPERFAMILY;HOMOLOGOUS_SUPERFAMILY	EF-hand domain;Ion transport domain;Ion transport domain;Voltage-dependent channel domain superfamily;Voltage-dependent channel domain superfamily;Voltage-dependent channel domain superfamily;Voltage-dependent channel domain superfamily;Voltage-dependent channel domain superfamily;Voltage-dependent channel domain superfamily;Voltage-dependent channel domain superfamily	G3DSA:1.10.287.70 (GENE3D);PF00520 (PFAM);G3DSA:1.10.287.70 (GENE3D);G3DSA:1.20.120.350 (GENE3D);mobidb-lite (MOBIDB_LITE);mobidb-lite (MOBIDB_LITE);mobidb-lite (MOBIDB_LITE);PTHR45628 (PANTHER);SSF81324 (SUPERFAMILY);SSF81324 (SUPERFAMILY)	;GO:0055085/GO:0005216/GO:0016020/GO:0006811;;;;;;GO:0060401/GO:0007268/GO:0022857/GO:0009987/GO:0070509/GO:1902495/GO:0007204/GO:0034703/GO:0005245/GO:0022803/GO:0099536/GO:0005261/GO:0019725/GO:0072507/GO:0030003/GO:0098662/GO:0046873/GO:0005262/GO:0065007/GO:0051641/GO:0015075/GO:0008324/GO:0034220/GO:0110165/GO:0006873/GO:0016021/GO:1990351/GO:0098771/GO:0060402/GO:0005891/GO:0015085/GO:00072…	;transmembrane transport/ion channel activity/membrane/ion transport;;;;;;calcium ion transmembrane import into cytosol/chemical synaptic transmission/transmembrane transporter activity/cellular process/calcium ion import/transmembrane transporter complex/positive regulation of cytosolic calcium ion concentration/cation channel complex/voltage-gated calcium channel activity/passive transmembrane …	;Biological Process/Molecular Function/Cellular Component/Biological Process;;;;;;Biological Process/Biological Process/Molecular Function/Biological Process/Biological Process/Cellular Component/Biological Process/Cellular Component/Molecular Function/Molecular Function/Biological Process/Molecular Function/Biological Process/Biological Process/Biological Process/Biological Process/Molecular Fun…
TRINITY_DN422_c0_g1_i6	KAF8773405.1	Catenin alpha like protein	100	Argiope bruennichi	0	P35220	Catenin alpha	77.6	0	NA	NA	NA	NA	GO:0005886;GO:0007010;GO:0007163;GO:0008092;GO:0030154;GO:0034330;GO:0048856	plasma membrane;cytoskeleton organization;establishment or maintenance of cell polarity;cytoskeletal protein binding;cell differentiation;cell junction organization;anatomical structure development	Cellular Component;Biological Process;Biological Process;Molecular Function;Biological Process;Biological Process;Biological Process	NA	NA	IPR001033;IPR006077;noIPR;noIPR;noIPR;noIPR;noIPR;noIPR;noIPR;IPR036723;IPR036723;IPR036723;IPR036723	FAMILY;FAMILY;FAMILY;FAMILY;FAMILY;FAMILY;FAMILY;FAMILY;FAMILY;HOMOLOGOUS_SUPERFAMILY;HOMOLOGOUS_SUPERFAMILY;HOMOLOGOUS_SUPERFAMILY;HOMOLOGOUS_SUPERFAMILY	Alpha-catenin;Vinculin/alpha-catenin;Vinculin/alpha-catenin;Vinculin/alpha-catenin;Vinculin/alpha-catenin;Vinculin/alpha-catenin;Vinculin/alpha-catenin;Vinculin/alpha-catenin;Vinculin/alpha-catenin;Alpha-catenin/vinculin-like superfamily;Alpha-catenin/vinculin-like superfamily;Alpha-catenin/vinculin-like superfamily;Alpha-catenin/vinculin-like superfamily	PR00805 (PRINTS);PF01044 (PFAM);G3DSA:1.20.120.230 (GENE3D);G3DSA:1.20.120.230 (GENE3D);G3DSA:6.10.250.2510 (GENE3D);G3DSA:1.20.120.230 (GENE3D);G3DSA:1.20.120.230 (GENE3D);G3DSA:1.20.120.230 (GENE3D);PTHR18914 (PANTHER);SSF47220 (SUPERFAMILY);SSF47220 (SUPERFAMILY);SSF47220 (SUPERFAMILY);SSF47220 (SUPERFAMILY)	GO:0051015/GO:0007155/GO:0045296;GO:0051015/GO:0007155;;;;;;;GO:0044877/GO:0030054/GO:0009987/GO:0005911/GO:0048870/GO:0098609/GO:0022610/GO:0005886/GO:0005912/GO:0006928/GO:0051015/GO:0008013/GO:0016477/GO:0008092/GO:0051674/GO:0019897/GO:0040011/GO:0110165/GO:0007155/GO:0051179/GO:0071944/GO:0003779/GO:0005515/GO:0098796/GO:0019898/GO:0005488/GO:0016020/GO:0098797/GO:0032991/GO:0070161;GO:00071…	actin filament binding/cell adhesion/cadherin binding;actin filament binding/cell adhesion;;;;;;;protein-containing complex binding/cell junction/cellular process/cell-cell junction/cell motility/cell-cell adhesion/obsolete biological adhesion/plasma membrane/adherens junction/obsolete movement of cell or subcellular component/actin filament binding/beta-catenin binding/cell migration/cytoskeleta…	Molecular Function/Biological Process/Molecular Function;Molecular Function/Biological Process;;;;;;;Molecular Function/Cellular Component/Biological Process/Cellular Component/Biological Process/Biological Process/Biological Process/Cellular Component/Cellular Component/Biological Process/Molecular Function/Molecular Function/Biological Process/Molecular Function/Biological Process/Cellular Comp…
TRINITY_DN8103_c0_g1_i1	GBN16634.1	Ras-related protein Rab-35	100	Araneus ventricosus/Araneus ventricosus/Araneus ventricosus/Araneus ventricosus	0	Q15286	Ras-related protein Rab-35	77.7	1.4e-104	Rab35_0;Rab35_0	GO:0005525-IEA;GO:0003924-IEA	GTP binding-IEA;GTPase activity-IEA	Molecular Function-IEA;Molecular Function-IEA	GO:0003924	GTPase activity	Molecular Function	EC:3.6.1.15	nucleoside-triphosphate phosphatase	noIPR;IPR001806;IPR005225;IPR027417;noIPR;IPR001806;noIPR;noIPR;noIPR;IPR027417	HOMOLOGOUS_SUPERFAMILY;FAMILY;DOMAIN;HOMOLOGOUS_SUPERFAMILY;HOMOLOGOUS_SUPERFAMILY;FAMILY;FAMILY;FAMILY;FAMILY;HOMOLOGOUS_SUPERFAMILY	C2 domain superfamily;Small GTPase;Small GTP-binding protein domain;P-loop containing nucleoside triphosphate hydrolase;P-loop containing nucleoside triphosphate hydrolase;Small GTPase;Small GTPase;Small GTPase;Small GTPase;P-loop containing nucleoside triphosphate hydrolase	PR00449 (PRINTS);PF00071 (PFAM);TIGR00231 (TIGRFAM);G3DSA:3.40.50.300 (GENE3D);PTHR47977 (PANTHER);PS51421 (PROSITE_PROFILES);PS51420 (PROSITE_PROFILES);PS51419 (PROSITE_PROFILES);PS51417 (PROSITE_PROFILES);SSF52540 (SUPERFAMILY)	;GO:0005525/GO:0003924;GO:0005525;;GO:0005737/GO:0043231/GO:0043226/GO:0009987/GO:0043229/GO:0006810/GO:0012506/GO:0016192/GO:0031090/GO:0005886/GO:0051234/GO:0005768/GO:0051649/GO:0051641/GO:0110165/GO:0097708/GO:0051179/GO:0010008/GO:0043227/GO:0071944/GO:0046907/GO:0005773/GO:0031982/GO:0031410/GO:0005622/GO:0051668/GO:0032456/GO:0016197/GO:0098876/GO:0030659/GO:0016020/GO:0012505/GO:0098588;G…	;GTP binding/GTPase activity;GTP binding;;cytoplasm/intracellular membrane-bounded organelle/organelle/cellular process/intracellular organelle/transport/vesicle membrane/vesicle-mediated transport/organelle membrane/plasma membrane/establishment of localization/endosome/establishment of localization in cell/cellular localization/cellular anatomical entity/intracellular vesicle/localization/endos…	;Molecular Function/Molecular Function;Molecular Function;;Cellular Component/Cellular Component/Cellular Component/Biological Process/Cellular Component/Biological Process/Cellular Component/Biological Process/Cellular Component/Cellular Component/Biological Process/Cellular Component/Biological Process/Biological Process/Cellular Component/Cellular Component/Biological Process/Cellular Componen…
TRINITY_DN587_c0_g2_i1	GBM53675.1	Ras-related protein Rab-8A	100	Araneus ventricosus/Nephila pilipes/Trichonephila clavipes/Trichonephila inaurata madagascariensis	0	P55258	Ras-related protein Rab-8A	77.8	1.86e-114	Rab8a;Rab8a	GO:0005525-IEA;GO:0003924-IEA	GTP binding-IEA;GTPase activity-IEA	Molecular Function-IEA;Molecular Function-IEA	GO:0003924;GO:0005768;GO:0005794;GO:0005886;GO:0016192;GO:0023052;GO:0030198;GO:0034330;GO:0048856;GO:0072659	GTPase activity;endosome;Golgi apparatus;plasma membrane;vesicle-mediated transport;signaling;extracellular matrix organization;cell junction organization;anatomical structure development;protein localization to plasma membrane	Molecular Function;Cellular Component;Cellular Component;Cellular Component;Biological Process;Biological Process;Biological Process;Biological Process;Biological Process;Biological Process	EC:3.6.1.15	nucleoside-triphosphate phosphatase	noIPR;IPR001806;IPR027417;IPR005225;noIPR;noIPR;noIPR;IPR001806;noIPR;IPR027417	HOMOLOGOUS_SUPERFAMILY;FAMILY;HOMOLOGOUS_SUPERFAMILY;DOMAIN;DOMAIN;DOMAIN;DOMAIN;FAMILY;FAMILY;HOMOLOGOUS_SUPERFAMILY	Paired amphipathic helix superfamily;Small GTPase;P-loop containing nucleoside triphosphate hydrolase;Small GTP-binding protein domain;Small GTP-binding protein domain;Small GTP-binding protein domain;Small GTP-binding protein domain;Small GTPase;Small GTPase;P-loop containing nucleoside triphosphate hydrolase	PR00449 (PRINTS);PF00071 (PFAM);G3DSA:3.40.50.300 (GENE3D);TIGR00231 (TIGRFAM);PTHR47980 (PANTHER);PS51419 (PROSITE_PROFILES);PS51420 (PROSITE_PROFILES);PS51421 (PROSITE_PROFILES);cd01867 (CDD);SSF52540 (SUPERFAMILY)	;GO:0003924/GO:0005525;;GO:0005525;GO:0072659/GO:0015031/GO:0043226/GO:0006996/GO:0006906/GO:0030054/GO:0009987/GO:0043229/GO:0030133/GO:0140352/GO:0061025/GO:0051049/GO:0140029/GO:0005768/GO:0071705/GO:0009306/GO:0098793/GO:0065007/GO:1903530/GO:0051641/GO:0099503/GO:0071840/GO:0110165/GO:0061024/GO:0050789/GO:0033036/GO:0046903/GO:0005773/GO:0017157/GO:0006887/GO:0070382/GO:0031982/GO:0072657/G…	;GTPase activity/GTP binding;;GTP binding;protein localization to plasma membrane/protein transport/organelle/organelle organization/vesicle fusion/cell junction/cellular process/intracellular organelle/transport vesicle/export from cell/membrane fusion/regulation of transport/exocytic process/endosome/nitrogen compound transport/protein secretion/presynapse/biological regulation/regulation of se…	;Molecular Function/Molecular Function;;Molecular Function;Biological Process/Biological Process/Cellular Component/Biological Process/Biological Process/Cellular Component/Biological Process/Cellular Component/Cellular Component/Biological Process/Biological Process/Biological Process/Biological Process/Cellular Component/Biological Process/Biological Process/Cellular Component/Biological Proces…
TRINITY_DN932_c0_g1_i1	KAF8793484.1	F-actin-capping protein subunit beta like protein	100	Argiope bruennichi	0	P48603	F-actin-capping protein subunit beta	77.8	7.31e-45	NA	NA	NA	NA	GO:0005856;GO:0007010;GO:0007018;GO:0008092;GO:0022414;GO:0023052;GO:0030154;GO:0034330;GO:0036211;GO:0048856;GO:0048870;GO:0065003	cytoskeleton;cytoskeleton organization;microtubule-based movement;cytoskeletal protein binding;reproductive process;signaling;cell differentiation;cell junction organization;protein modification process;anatomical structure development;cell motility;protein-containing complex assembly	Cellular Component;Biological Process;Biological Process;Molecular Function;Biological Process;Biological Process;Biological Process;Biological Process;Biological Process;Biological Process;Biological Process;Biological Process	NA	NA	IPR042276;IPR001698;noIPR;IPR001698;IPR037282	HOMOLOGOUS_SUPERFAMILY;FAMILY;FAMILY;FAMILY;HOMOLOGOUS_SUPERFAMILY	F-actin-capping protein subunit alpha/beta, domain 2;F-actin-capping protein subunit beta;F-actin-capping protein subunit beta;F-actin-capping protein subunit beta;F-actin-capping protein subunit alpha/beta	G3DSA:3.90.1150.210 (GENE3D);PF01115 (PFAM);mobidb-lite (MOBIDB_LITE);PTHR10619 (PANTHER);SSF90096 (SUPERFAMILY)	;GO:0051016/GO:0008290;;GO:0051016/GO:0008290/GO:0032956/GO:0005856/GO:0043226/GO:0006996/GO:0030832/GO:0009987/GO:0043229/GO:0030835/GO:0046847/GO:0032535/GO:0043242/GO:0090066/GO:0051493/GO:0000902/GO:0008154/GO:0051258/GO:0022411/GO:0051128/GO:0060491/GO:0051015/GO:0065007/GO:0008092/GO:0051129/GO:0051494/GO:0071840/GO:0110165/GO:0120031/GO:1901880/GO:0050789/GO:0048519/GO:0003779/GO:0097435/G…	;barbed-end actin filament capping/F-actin capping protein complex;;barbed-end actin filament capping/F-actin capping protein complex/regulation of actin cytoskeleton organization/cytoskeleton/organelle/organelle organization/regulation of actin filament length/cellular process/intracellular organelle/negative regulation of actin filament depolymerization/filopodium assembly/regulation of cellula…	;Biological Process/Cellular Component;;Biological Process/Cellular Component/Biological Process/Cellular Component/Cellular Component/Biological Process/Biological Process/Biological Process/Cellular Component/Biological Process/Biological Process/Biological Process/Biological Process/Biological Process/Biological Process/Biological Process/Biological Process/Biological Process/Biological Proces…
TRINITY_DN1891_c0_g1_i2	KAF8796309.1	40S ribosomal protein S24 like protein	100	Argiope bruennichi	0	Q90YQ0	Small ribosomal subunit protein eS24	78	4.84e-42	NA	NA	NA	NA	GO:0002181;GO:0005198;GO:0005829;GO:0005840;GO:0042254	cytoplasmic translation;structural molecule activity;cytosol;ribosome;ribosome biogenesis	Biological Process;Molecular Function;Cellular Component;Cellular Component;Biological Process	NA	NA	NA	NA	NA	NA	NA	NA	NA
TRINITY_DN25560_c0_g1_i2	GBM07983.1	F-box/SPRY domain-containing protein 1	100	Araneus ventricosus	0	B4HQ29	F-box/SPRY domain-containing protein 1	78	2.88e-155	Fsn_1;Fsn_1;Fsn_1;Fsn_1	GO:0070161-IEA;GO:0045202-IEA;GO:0007399-IEA;GO:0016567-IEA	anchoring junction-IEA;synapse-IEA;nervous system development-IEA;protein ubiquitination-IEA	Cellular Component-IEA;Cellular Component-IEA;Biological Process-IEA;Biological Process-IEA	GO:0036211;GO:0048856	protein modification process;anatomical structure development	Biological Process;Biological Process	NA	NA	IPR003877;IPR001810;IPR043136;noIPR;noIPR;IPR001810;IPR001870;IPR035784;IPR036047;IPR013320	DOMAIN;DOMAIN;HOMOLOGOUS_SUPERFAMILY;HOMOLOGOUS_SUPERFAMILY;HOMOLOGOUS_SUPERFAMILY;DOMAIN;DOMAIN;DOMAIN;HOMOLOGOUS_SUPERFAMILY;HOMOLOGOUS_SUPERFAMILY	SPRY domain;F-box domain;B30.2/SPRY domain superfamily;B30.2/SPRY domain superfamily;B30.2/SPRY domain superfamily;F-box domain;B30.2/SPRY domain;Fbxo45, SPRY domain;F-box-like domain superfamily;Concanavalin A-like lectin/glucanase domain superfamily	PF00622 (PFAM);PF00646 (PFAM);G3DSA:2.60.120.920 (GENE3D);G3DSA:1.20.1280.50 (GENE3D);PTHR12245 (PANTHER);PS50181 (PROSITE_PROFILES);PS50188 (PROSITE_PROFILES);cd12907 (CDD);SSF81383 (SUPERFAMILY);SSF49899 (SUPERFAMILY)	GO:0005515;GO:0005515;;;GO:0140535/GO:0034330/GO:0006511/GO:0030054/GO:0009987/GO:0043170/GO:0019538/GO:0050808/GO:0007416/GO:0007275/GO:0051603/GO:0009056/GO:0009057/GO:1901564/GO:0043161/GO:0007399/GO:0071840/GO:0110165/GO:0008152/GO:0010498/GO:0044238/GO:1990234/GO:0034329/GO:0048731/GO:0044237/GO:0044248/GO:0006508/GO:0006807/GO:0016043/GO:0019941/GO:0031461/GO:0000151/GO:0071704/GO:1901575/G…	protein binding;protein binding;;;intracellular protein-containing complex/cell junction organization/ubiquitin-dependent protein catabolic process/cell junction/cellular process/macromolecule metabolic process/protein metabolic process/synapse organization/synapse assembly/multicellular organism development/proteolysis involved in protein catabolic process/catabolic process/macromolecule catabol…	Molecular Function;Molecular Function;;;Cellular Component/Biological Process/Biological Process/Cellular Component/Biological Process/Biological Process/Biological Process/Biological Process/Biological Process/Biological Process/Biological Process/Biological Process/Biological Process/Biological Process/Biological Process/Biological Process/Biological Process/Cellular Component/Biological Proces…
TRINITY_DN659_c0_g1_i1	GBN29926.1	Ras-related protein Rab-3	100	Araneus ventricosus	0	P25228	Ras-related protein Rab-3	78.2	1.12e-59	Rab3_1;Rab3_1;Rab3_1;Rab3_1;Rab3_1;Rab3_1;Rab3_1;Rab3_1	GO:0000166-IEA;GO:0005525-IEA;GO:0003924-IEA;GO:0016020-IEA;GO:0015031-IEA;GO:0110165-IEA;GO:0005886-IEA;GO:0006886-IEA	nucleotide binding-IEA;GTP binding-IEA;GTPase activity-IEA;membrane-IEA;protein transport-IEA;cellular anatomical entity-IEA;plasma membrane-IEA;intracellular protein transport-IEA	Molecular Function-IEA;Molecular Function-IEA;Molecular Function-IEA;Cellular Component-IEA;Biological Process-IEA;Cellular Component-IEA;Cellular Component-IEA;Biological Process-IEA	GO:0003924;GO:0005886;GO:0006886	GTPase activity;plasma membrane;intracellular protein transport	Molecular Function;Cellular Component;Biological Process	EC:3.6.1.15	nucleoside-triphosphate phosphatase	IPR027417;IPR001806;noIPR;noIPR;IPR001806;noIPR;IPR027417	HOMOLOGOUS_SUPERFAMILY;FAMILY;FAMILY;FAMILY;FAMILY;FAMILY;HOMOLOGOUS_SUPERFAMILY	P-loop containing nucleoside triphosphate hydrolase;Small GTPase;Small GTPase;Small GTPase;Small GTPase;Small GTPase;P-loop containing nucleoside triphosphate hydrolase	G3DSA:3.40.50.300 (GENE3D);PF00071 (PFAM);mobidb-lite (MOBIDB_LITE);PTHR47980 (PANTHER);PS51421 (PROSITE_PROFILES);PS51419 (PROSITE_PROFILES);SSF52540 (SUPERFAMILY)	;GO:0005525/GO:0003924;;GO:0072659/GO:0015031/GO:0043226/GO:0006996/GO:0006906/GO:0030054/GO:0009987/GO:0043229/GO:0030133/GO:0140352/GO:0061025/GO:0051049/GO:0140029/GO:0005768/GO:0071705/GO:0009306/GO:0098793/GO:0065007/GO:1903530/GO:0051641/GO:0099503/GO:0071840/GO:0110165/GO:0061024/GO:0050789/GO:0033036/GO:0046903/GO:0005773/GO:0017157/GO:0006887/GO:0070382/GO:0031982/GO:0072657/GO:0031410/G…	;GTP binding/GTPase activity;;protein localization to plasma membrane/protein transport/organelle/organelle organization/vesicle fusion/cell junction/cellular process/intracellular organelle/transport vesicle/export from cell/membrane fusion/regulation of transport/exocytic process/endosome/nitrogen compound transport/protein secretion/presynapse/biological regulation/regulation of secretion by c…	;Molecular Function/Molecular Function;;Biological Process/Biological Process/Cellular Component/Biological Process/Biological Process/Cellular Component/Biological Process/Cellular Component/Cellular Component/Biological Process/Biological Process/Biological Process/Biological Process/Cellular Component/Biological Process/Biological Process/Cellular Component/Biological Process/Biological Proces…
TRINITY_DN18796_c0_g1_i4	KAF8796597.1	Stomatin-2 like protein	100	Argiope bruennichi	0	Q19958	Stomatin-2	78.6	2.88e-136	NA	NA	NA	NA	NA	NA	NA	NA	NA	IPR001972;IPR001107;IPR036013;noIPR;noIPR;IPR043202;IPR036013	FAMILY;DOMAIN;HOMOLOGOUS_SUPERFAMILY;HOMOLOGOUS_SUPERFAMILY;HOMOLOGOUS_SUPERFAMILY;FAMILY;HOMOLOGOUS_SUPERFAMILY	Stomatin/HflK family;Band 7 domain;Band 7/SPFH domain superfamily;Band 7/SPFH domain superfamily;Band 7/SPFH domain superfamily;Band-7 stomatin-like;Band 7/SPFH domain superfamily	PR00721 (PRINTS);PF01145 (PFAM);G3DSA:3.30.479.30 (GENE3D);G3DSA:6.10.250.2090 (GENE3D);mobidb-lite (MOBIDB_LITE);PTHR10264 (PANTHER);SSF117892 (SUPERFAMILY)	GO:0016020;;;;;GO:0005886/GO:0005886/GO:0110165/GO:0016020/GO:0071944;	membrane;;;;;plasma membrane/plasma membrane/cellular anatomical entity/membrane/cell periphery;	Cellular Component;;;;;Cellular Component/Cellular Component/Cellular Component/Cellular Component/Cellular Component;
TRINITY_DN6462_c0_g2_i2	GIY31676.1	hypothetical protein CDAR_313341	100	Caerostris darwini/Caerostris extrusa	0	Q5ZJ01	Alpha/beta hydrolase domain-containing protein 17B	78.7	3.09e-176	NA	NA	NA	NA	NA	NA	NA	NA	NA	IPR022742;IPR029058;noIPR;IPR029058	DOMAIN;HOMOLOGOUS_SUPERFAMILY;HOMOLOGOUS_SUPERFAMILY;HOMOLOGOUS_SUPERFAMILY	Serine aminopeptidase, S33;Alpha/Beta hydrolase fold;Alpha/Beta hydrolase fold;Alpha/Beta hydrolase fold	PF12146 (PFAM);G3DSA:3.40.50.1820 (GENE3D);PTHR12277 (PANTHER);SSF53474 (SUPERFAMILY)	;;GO:0043226/GO:0009987/GO:0043229/GO:0140096/GO:0043170/GO:0019538/GO:0098732/GO:0031090/GO:0009056/GO:0005768/GO:0016788/GO:0009057/GO:0006464/GO:1901564/GO:0110165/GO:0016787/GO:0008152/GO:0044238/GO:0043412/GO:0042159/GO:0005773/GO:0044237/GO:0031982/GO:0031410/GO:0005622/GO:0006807/GO:0030659/GO:0016020/GO:0042157/GO:0005737/GO:0043231/GO:0012506/GO:0016790/GO:0071704/GO:0005886/GO:1901575/G…	;;organelle/cellular process/intracellular organelle/catalytic activity, acting on a protein/macromolecule metabolic process/protein metabolic process/macromolecule deacylation/organelle membrane/catabolic process/endosome/hydrolase activity, acting on ester bonds/macromolecule catabolic process/protein modification process/organonitrogen compound metabolic process/cellular anatomical entity/hydr…	;;Cellular Component/Biological Process/Cellular Component/Molecular Function/Biological Process/Biological Process/Biological Process/Cellular Component/Biological Process/Cellular Component/Molecular Function/Biological Process/Biological Process/Biological Process/Cellular Component/Molecular Function/Biological Process/Biological Process/Biological Process/Biological Process/Cellular Componen…
TRINITY_DN1809_c0_g1_i1	XP_015916319.1	eukaryotic translation initiation factor 1	100	Parasteatoda tepidariorum	0	P42678	Eukaryotic translation initiation factor eIF1	78.7	3.96e-61	A0A2L2Y3I0;A0A2L2Y3I0	GO:0003743-IEA;GO:0006413-IEA	translation initiation factor activity-IEA;translational initiation-IEA	Molecular Function-IEA;Biological Process-IEA	GO:0002181;GO:0003723;GO:0045182;GO:0065003	cytoplasmic translation;RNA binding;translation regulator activity;protein-containing complex assembly	Biological Process;Molecular Function;Molecular Function;Biological Process	NA	NA	IPR005874;IPR005874;IPR001950;noIPR;noIPR;IPR001950;IPR005874;IPR036877	FAMILY;FAMILY;DOMAIN;DOMAIN;DOMAIN;DOMAIN;FAMILY;HOMOLOGOUS_SUPERFAMILY	Eukaryotic translation initiation factor SUI1;Eukaryotic translation initiation factor SUI1;SUI1 domain;SUI1 domain;SUI1 domain;SUI1 domain;Eukaryotic translation initiation factor SUI1;SUI1 domain superfamily	TIGR01160 (TIGRFAM);PIRSF004499 (PIRSF);PF01253 (PFAM);G3DSA:3.30.780.10 (GENE3D);PTHR10388 (PANTHER);PS50296 (PROSITE_PROFILES);cd11566 (CDD);SSF55159 (SUPERFAMILY)	GO:0003743;GO:0003743;GO:0003743/GO:0006413;;GO:0005737/GO:0044877/GO:0043226/GO:0097159/GO:0043229/GO:0005840/GO:0022626/GO:0003743/GO:0022627/GO:0005829/GO:0044391/GO:0110165/GO:0003723/GO:1990904/GO:0003676/GO:0043021/GO:0015935/GO:0090079/GO:0005622/GO:0045182/GO:0043232/GO:0005488/GO:0043228/GO:0008135/GO:1901363/GO:0032991;GO:0003743/GO:0006413;GO:0003743;GO:0003743/GO:0006413	translation initiation factor activity;translation initiation factor activity;translation initiation factor activity/translational initiation;;cytoplasm/protein-containing complex binding/organelle/organic cyclic compound binding/intracellular organelle/ribosome/cytosolic ribosome/translation initiation factor activity/cytosolic small ribosomal subunit/cytosol/ribosomal subunit/cellular anatomica…	Molecular Function;Molecular Function;Molecular Function/Biological Process;;Cellular Component/Molecular Function/Cellular Component/Molecular Function/Cellular Component/Cellular Component/Cellular Component/Molecular Function/Cellular Component/Cellular Component/Cellular Component/Cellular Component/Molecular Function/Cellular Component/Molecular Function/Molecular Function/Cellular Component…
TRINITY_DN187_c9_g1_i1	KAF8781507.1	Tyrosine-protein kinase Src42A like protein	100	Argiope bruennichi	0	Q9V9J3	Tyrosine-protein kinase Src42A	79.1	1.28e-300	NA	NA	NA	NA	NA	NA	NA	NA	NA	noIPR;IPR001452;IPR001245;IPR000980;IPR000980;IPR001245;noIPR;IPR001452;IPR036860;noIPR;noIPR;noIPR;noIPR;IPR000719;IPR001452;IPR000980;noIPR;noIPR;noIPR;IPR036860;IPR011009;IPR036028	HOMOLOGOUS_SUPERFAMILY;DOMAIN;DOMAIN;DOMAIN;DOMAIN;DOMAIN;DOMAIN;DOMAIN;HOMOLOGOUS_SUPERFAMILY;HOMOLOGOUS_SUPERFAMILY;HOMOLOGOUS_SUPERFAMILY;HOMOLOGOUS_SUPERFAMILY;HOMOLOGOUS_SUPERFAMILY;DOMAIN;DOMAIN;DOMAIN;DOMAIN;DOMAIN;DOMAIN;HOMOLOGOUS_SUPERFAMILY;HOMOLOGOUS_SUPERFAMILY;HOMOLOGOUS_SUPERFAMILY	WD40-repeat-containing domain superfamily;SH3 domain;Serine-threonine/tyrosine-protein kinase, catalytic domain;SH2 domain;SH2 domain;Serine-threonine/tyrosine-protein kinase, catalytic domain;Serine-threonine/tyrosine-protein kinase, catalytic domain;SH3 domain;SH2 domain superfamily;SH2 domain superfamily;SH2 domain superfamily;SH2 domain superfamily;SH2 domain superfamily;Protein kinase domain…	PR01887 (PRINTS);PR00452 (PRINTS);PR00109 (PRINTS);PR00401 (PRINTS);PF00017 (PFAM);PF07714 (PFAM);G3DSA:2.30.30.40 (GENE3D);PF00018 (PFAM);G3DSA:3.30.505.10 (GENE3D);G3DSA:3.30.200.20 (GENE3D);G3DSA:1.10.510.10 (GENE3D);mobidb-lite (MOBIDB_LITE);PTHR24418 (PANTHER);PS50011 (PROSITE_PROFILES);PS50002 (PROSITE_PROFILES);PS50001 (PROSITE_PROFILES);cd05068 (CDD);cd10370 (CDD);cd11845 (CDD);SSF55550 (…	;GO:0005515;GO:0006468/GO:0004672;;;GO:0006468/GO:0004672;;GO:0005515;;;;;GO:0044419/GO:0009987/GO:0016772/GO:0016740/GO:0140096/GO:0051707/GO:0007167/GO:0004713/GO:0098542/GO:0043207/GO:0051716/GO:0004672/GO:0031234/GO:0065007/GO:0110165/GO:0050789/GO:0005515/GO:0009898/GO:0004715/GO:0005488/GO:0016773/GO:0050896/GO:0016020/GO:0030154/GO:0002376/GO:0005886/GO:0016301/GO:0023052/GO:0006950/GO:000…	;protein binding;protein phosphorylation/protein kinase activity;;;protein phosphorylation/protein kinase activity;;protein binding;;;;;biological process involved in interspecies interaction between organisms/cellular process/transferase activity, transferring phosphorus-containing groups/transferase activity/catalytic activity, acting on a protein/response to other organism/enzyme-linked recept…	;Molecular Function;Biological Process/Molecular Function;;;Biological Process/Molecular Function;;Molecular Function;;;;;Biological Process/Biological Process/Molecular Function/Molecular Function/Molecular Function/Biological Process/Biological Process/Molecular Function/Biological Process/Biological Process/Biological Process/Molecular Function/Cellular Component/Biological Process/Cellular Co…
TRINITY_DN3810_c0_g1_i6	KAF8790029.1	Mothers against decapentaplegic like protein	100	Argiope bruennichi	0	P84023	Mothers against decapentaplegic homolog 3	79.2	2.44e-254	NA	NA	NA	NA	NA	NA	NA	NA	NA	IPR001132;IPR036578;IPR003619;IPR017855;noIPR;IPR013790;IPR013019;IPR001132;noIPR;noIPR;IPR008984;IPR036578	DOMAIN;HOMOLOGOUS_SUPERFAMILY;DOMAIN;HOMOLOGOUS_SUPERFAMILY;HOMOLOGOUS_SUPERFAMILY;FAMILY;DOMAIN;DOMAIN;DOMAIN;DOMAIN;HOMOLOGOUS_SUPERFAMILY;HOMOLOGOUS_SUPERFAMILY	SMAD domain, Dwarfin-type;SMAD MH1 domain superfamily;MAD homology 1, Dwarfin-type;SMAD-like domain superfamily;SMAD-like domain superfamily;Dwarfin;MAD homology, MH1;SMAD domain, Dwarfin-type;SMAD domain, Dwarfin-type;SMAD domain, Dwarfin-type;SMAD/FHA domain superfamily;SMAD MH1 domain superfamily	PF03166 (PFAM);G3DSA:3.90.520.10 (GENE3D);PF03165 (PFAM);G3DSA:2.60.200.10 (GENE3D);mobidb-lite (MOBIDB_LITE);PTHR13703 (PANTHER);PS51075 (PROSITE_PROFILES);PS51076 (PROSITE_PROFILES);cd10491 (CDD);cd10985 (CDD);SSF49879 (SUPERFAMILY);SSF56366 (SUPERFAMILY)	GO:0006355;GO:0007179;GO:0006355;;;GO:0006355/GO:0043226/GO:0097159/GO:0007167/GO:0016070/GO:0097659/GO:0031326/GO:0070848/GO:0051716/GO:0030509/GO:0065007/GO:0009889/GO:0005667/GO:0008152/GO:0050789/GO:0000981/GO:0044237/GO:0090575/GO:2001141/GO:0005622/GO:0070887/GO:0005488/GO:0050896/GO:0090304/GO:0071363/GO:0071559/GO:0034645/GO:0000977/GO:0006139/GO:0019438/GO:0009719/GO:0071772/GO:0023052/G…	regulation of DNA-templated transcription;transforming growth factor beta receptor signaling pathway;regulation of DNA-templated transcription;;;regulation of DNA-templated transcription/organelle/organic cyclic compound binding/enzyme-linked receptor protein signaling pathway/RNA metabolic process/nucleic acid-templated transcription/regulation of cellular biosynthetic process/response to growth…	Biological Process;Biological Process;Biological Process;;;Biological Process/Cellular Component/Molecular Function/Biological Process/Biological Process/Biological Process/Biological Process/Biological Process/Biological Process/Biological Process/Biological Process/Biological Process/Cellular Component/Biological Process/Biological Process/Molecular Function/Biological Process/Cellular Componen…
TRINITY_DN3051_c0_g2_i2	GBM52494.1	Ribosome biogenesis protein NSA2	100	Araneus ventricosus	0	Q9CR47	Ribosome biogenesis protein NSA2 homolog	79.6	3.92e-147	Nsa2;Nsa2;Nsa2;Nsa2;Nsa2	GO:0042254-IEA;GO:0006364-IEA;GO:1990904-IEA;GO:0005730-IEA;GO:0005634-IEA	ribosome biogenesis-IEA;rRNA processing-IEA;ribonucleoprotein complex-IEA;nucleolus-IEA;nucleus-IEA	Biological Process-IEA;Biological Process-IEA;Cellular Component-IEA;Cellular Component-IEA;Cellular Component-IEA	GO:0005730;GO:0042254	nucleolus;ribosome biogenesis	Cellular Component;Biological Process	NA	NA	noIPR;IPR022309;IPR039411;IPR039411	FAMILY;FAMILY;FAMILY;FAMILY	SID1 transmembrane family;Ribosomal protein S8e/ribosomal biogenesis NSA2;Ribosomal biogenesis NSA2 family;Ribosomal biogenesis NSA2 family	G3DSA:2.40.10.310 (GENE3D);PF01201 (PFAM);PTHR12642 (PANTHER);cd11381 (CDD)	;;GO:0022613/GO:0043231/GO:0043226/GO:0009987/GO:0043229/GO:0043170/GO:0030687/GO:0016070/GO:0070013/GO:0034470/GO:1901360/GO:0006139/GO:0071704/GO:0030684/GO:0006396/GO:0031974/GO:0006725/GO:0000460/GO:0010467/GO:0046483/GO:0071840/GO:0110165/GO:0008152/GO:0005730/GO:1990904/GO:0000470/GO:0042254/GO:0031981/GO:0044238/GO:0016072/GO:0034641/GO:0042273/GO:0043227/GO:0034660/GO:0006364/GO:0044237/G…	;;ribonucleoprotein complex biogenesis/intracellular membrane-bounded organelle/organelle/cellular process/intracellular organelle/macromolecule metabolic process/preribosome, large subunit precursor/RNA metabolic process/intracellular organelle lumen/ncRNA processing/organic cyclic compound metabolic process/nucleobase-containing compound metabolic process/organic substance metabolic process/pre…	;;Biological Process/Cellular Component/Cellular Component/Biological Process/Cellular Component/Biological Process/Cellular Component/Biological Process/Cellular Component/Biological Process/Biological Process/Biological Process/Biological Process/Cellular Component/Biological Process/Cellular Component/Biological Process/Biological Process/Biological Process/Biological Process/Biological Proces…
TRINITY_DN9506_c0_g1_i1	KAF8763125.1	Ubiquitin-conjugating enzyme E2 L3 like protein	100	Argiope bruennichi/Araneus ventricosus	0	Q5R5I4	Ubiquitin-conjugating enzyme E2 L3	80.5	1.73e-89	NA	NA	NA	NA	NA	NA	NA	NA	NA	IPR000608;IPR016135;noIPR;IPR000608;IPR000608;IPR016135	DOMAIN;HOMOLOGOUS_SUPERFAMILY;HOMOLOGOUS_SUPERFAMILY;DOMAIN;DOMAIN;HOMOLOGOUS_SUPERFAMILY	Ubiquitin-conjugating enzyme E2;Ubiquitin-conjugating enzyme/RWD-like;Ubiquitin-conjugating enzyme/RWD-like;Ubiquitin-conjugating enzyme E2;Ubiquitin-conjugating enzyme E2;Ubiquitin-conjugating enzyme/RWD-like	PF00179 (PFAM);G3DSA:3.10.110.10 (GENE3D);PTHR24067 (PANTHER);PS50127 (PROSITE_PROFILES);cd00195 (CDD);SSF54495 (SUPERFAMILY)	;;;;;	;;;;;	;;;;;
TRINITY_DN9506_c0_g1_i6	KAF8763125.1	Ubiquitin-conjugating enzyme E2 L3 like protein	100	Argiope bruennichi/Araneus ventricosus	0	Q5R5I4	Ubiquitin-conjugating enzyme E2 L3	80.5	1.73e-89	NA	NA	NA	NA	NA	NA	NA	NA	NA	IPR000608;IPR016135;noIPR;IPR000608;IPR000608;IPR016135	DOMAIN;HOMOLOGOUS_SUPERFAMILY;HOMOLOGOUS_SUPERFAMILY;DOMAIN;DOMAIN;HOMOLOGOUS_SUPERFAMILY	Ubiquitin-conjugating enzyme E2;Ubiquitin-conjugating enzyme/RWD-like;Ubiquitin-conjugating enzyme/RWD-like;Ubiquitin-conjugating enzyme E2;Ubiquitin-conjugating enzyme E2;Ubiquitin-conjugating enzyme/RWD-like	PF00179 (PFAM);G3DSA:3.10.110.10 (GENE3D);PTHR24067 (PANTHER);PS50127 (PROSITE_PROFILES);cd00195 (CDD);SSF54495 (SUPERFAMILY)	;;;;;	;;;;;	;;;;;
TRINITY_DN20633_c0_g1_i3	GBM09156.1	Protein argonaute-2	100	Araneus ventricosus	0	O77503	Protein argonaute-2 (Fragment)	81	1.45e-204	AGO2_2;AGO2_2	GO:0061980-IEA;GO:0003676-IEA	regulatory RNA binding-IEA;nucleic acid binding-IEA	Molecular Function-IEA;Molecular Function-IEA	GO:0003723	RNA binding	Molecular Function	NA	NA	noIPR;IPR036397;IPR003165;noIPR;noIPR;noIPR;IPR003165;IPR045246;IPR012337	DOMAIN;HOMOLOGOUS_SUPERFAMILY;DOMAIN;DOMAIN;DOMAIN;DOMAIN;DOMAIN;DOMAIN;HOMOLOGOUS_SUPERFAMILY	B-box-type zinc finger;Ribonuclease H superfamily;Piwi domain;Piwi domain;Piwi domain;Piwi domain;Piwi domain;Argonaute-like, PIWI domain;Ribonuclease H-like superfamily	G3DSA:3.40.50.2300 (GENE3D);G3DSA:3.30.420.10 (GENE3D);PF02171 (PFAM);mobidb-lite (MOBIDB_LITE);mobidb-lite (MOBIDB_LITE);PTHR22891 (PANTHER);PS50822 (PROSITE_PROFILES);cd04657 (CDD);SSF53098 (SUPERFAMILY)	;GO:0003676;GO:0003676;;;;GO:0003676;;	;nucleic acid binding;nucleic acid binding;;;;nucleic acid binding;;	;Molecular Function;Molecular Function;;;;Molecular Function;;
TRINITY_DN2048_c0_g2_i2	KAF8770778.1	C-terminal-binding protein like	100	Argiope bruennichi/Araneus ventricosus	0	O46036	C-terminal-binding protein	81	2.19e-220	NA	NA	NA	NA	NA	NA	NA	NA	NA	noIPR;IPR006139;noIPR;IPR006140;noIPR;noIPR;noIPR;IPR043322;noIPR;noIPR;IPR036291	HOMOLOGOUS_SUPERFAMILY;DOMAIN;DOMAIN;DOMAIN;DOMAIN;DOMAIN;DOMAIN;FAMILY;FAMILY;FAMILY;HOMOLOGOUS_SUPERFAMILY	Homeobox-like domain superfamily;D-isomer specific 2-hydroxyacid dehydrogenase, catalytic domain;D-isomer specific 2-hydroxyacid dehydrogenase, catalytic domain;D-isomer specific 2-hydroxyacid dehydrogenase, NAD-binding domain;D-isomer specific 2-hydroxyacid dehydrogenase, NAD-binding domain;D-isomer specific 2-hydroxyacid dehydrogenase, NAD-binding domain;D-isomer specific 2-hydroxyacid dehydrog…	G3DSA:3.40.50.720 (GENE3D);PF00389 (PFAM);G3DSA:3.40.50.720 (GENE3D);PF02826 (PFAM);mobidb-lite (MOBIDB_LITE);mobidb-lite (MOBIDB_LITE);PTHR46029 (PANTHER);cd05299 (CDD);SSF52283 (SUPERFAMILY);SSF52283 (SUPERFAMILY);SSF51735 (SUPERFAMILY)	;GO:0051287/GO:0016616;;GO:0051287;;;;GO:0003714/GO:0051287/GO:0016616;;;	;NAD binding/oxidoreductase activity, acting on the CH-OH group of donors, NAD or NADP as acceptor;;NAD binding;;;;transcription corepressor activity/NAD binding/oxidoreductase activity, acting on the CH-OH group of donors, NAD or NADP as acceptor;;;	;Molecular Function/Molecular Function;;Molecular Function;;;;Molecular Function/Molecular Function/Molecular Function;;;
TRINITY_DN7479_c0_g1_i4	KAF8786455.1	Synaptobrevin like protein	100	Argiope bruennichi	0	Q9W0C1	Neuronal synaptobrevin	81.1	1.96e-39	NA	NA	NA	NA	NA	NA	NA	NA	NA	IPR001388;IPR042855;noIPR;noIPR;IPR016444;IPR042855;noIPR;noIPR	FAMILY;DOMAIN;DOMAIN;DOMAIN;FAMILY;DOMAIN;DOMAIN;DOMAIN	Synaptobrevin-like;v-SNARE, coiled-coil homology domain;v-SNARE, coiled-coil homology domain;v-SNARE, coiled-coil homology domain;Synaptobrevin/Vesicle-associated membrane protein;v-SNARE, coiled-coil homology domain;v-SNARE, coiled-coil homology domain;v-SNARE, coiled-coil homology domain	PR00219 (PRINTS);PF00957 (PFAM);G3DSA:1.20.5.110 (GENE3D);mobidb-lite (MOBIDB_LITE);PTHR45701 (PANTHER);PS50892 (PROSITE_PROFILES);cd15870 (CDD);SSF58038 (SUPERFAMILY)	GO:0016192/GO:0016020;;;;GO:0005737/GO:0006996/GO:0006906/GO:0009987/GO:0006810/GO:0000149/GO:0016192/GO:0061025/GO:0005886/GO:0051234/GO:0060090/GO:0019905/GO:0071840/GO:0110165/GO:0061024/GO:0005484/GO:0016050/GO:0051179/GO:0071944/GO:0090174/GO:0005515/GO:0098796/GO:0005622/GO:0031201/GO:0048284/GO:0005488/GO:0016043/GO:0016020/GO:0032991/GO:0030674;;;	vesicle-mediated transport/membrane;;;;cytoplasm/organelle organization/vesicle fusion/cellular process/transport/SNARE binding/vesicle-mediated transport/membrane fusion/plasma membrane/establishment of localization/molecular adaptor activity/syntaxin binding/cellular component organization or biogenesis/cellular anatomical entity/membrane organization/SNAP receptor activity/vesicle organization…	Biological Process/Cellular Component;;;;Cellular Component/Biological Process/Biological Process/Biological Process/Biological Process/Molecular Function/Biological Process/Biological Process/Cellular Component/Biological Process/Molecular Function/Molecular Function/Biological Process/Cellular Component/Biological Process/Molecular Function/Biological Process/Biological Process/Cellular Compone…
TRINITY_DN1797_c0_g1_i1	GBN50351.1	Cytochrome c	100	Araneus ventricosus/Araneus ventricosus/Araneus ventricosus/Araneus ventricosus	0	P00038	Cytochrome c	81.1	8.74e-64	CYC_0;CYC_0;CYC_0;CYC_0;CYC_0;CYC_0;CYC_0	GO:0005758-IEA;GO:0005739-IEA;GO:0046872-IEA;GO:0009055-IEA;GO:0020037-IEA;GO:0070469-IEA;GO:0022900-IEA	mitochondrial intermembrane space-IEA;mitochondrion-IEA;metal ion binding-IEA;electron transfer activity-IEA;heme binding-IEA;respirasome-IEA;electron transport chain-IEA	Cellular Component-IEA;Cellular Component-IEA;Molecular Function-IEA;Molecular Function-IEA;Molecular Function-IEA;Cellular Component-IEA;Biological Process-IEA	GO:0005739;GO:0006091;GO:0016491	mitochondrion;generation of precursor metabolites and energy;oxidoreductase activity	Cellular Component;Biological Process;Molecular Function	EC:1	Oxidoreductases	IPR002327;IPR036909;IPR009056;IPR002327;IPR009056;IPR036909	FAMILY;HOMOLOGOUS_SUPERFAMILY;DOMAIN;FAMILY;DOMAIN;HOMOLOGOUS_SUPERFAMILY	Cytochrome c, class IA/ IB;Cytochrome c-like domain superfamily;Cytochrome c-like domain;Cytochrome c, class IA/ IB;Cytochrome c-like domain;Cytochrome c-like domain superfamily	PR00604 (PRINTS);G3DSA:1.10.760.10 (GENE3D);PF00034 (PFAM);PTHR11961 (PANTHER);PS51007 (PROSITE_PROFILES);SSF46626 (SUPERFAMILY)	GO:0020037/GO:0009055;GO:0020037/GO:0009055;GO:0020037/GO:0009055;GO:0020037/GO:0009055/GO:0009060/GO:0006122/GO:0043226/GO:0031975/GO:0019538/GO:0005758/GO:0009142/GO:0051173/GO:0051246/GO:0030162/GO:0098662/GO:0005739/GO:0012501/GO:1901564/GO:0009893/GO:0009152/GO:0065007/GO:0022900/GO:0034220/GO:0006915/GO:0008152/GO:0031325/GO:2001056/GO:0009141/GO:0050789/GO:0009205/GO:0006123/GO:0044237/GO:…	heme binding/electron transfer activity;heme binding/electron transfer activity;heme binding/electron transfer activity;heme binding/electron transfer activity/aerobic respiration/mitochondrial electron transport, ubiquinol to cytochrome c/organelle/envelope/protein metabolic process/mitochondrial intermembrane space/nucleoside triphosphate biosynthetic process/positive regulation of nitrogen com…	Molecular Function/Molecular Function;Molecular Function/Molecular Function;Molecular Function/Molecular Function;Molecular Function/Molecular Function/Biological Process/Biological Process/Cellular Component/Cellular Component/Biological Process/Cellular Component/Biological Process/Biological Process/Biological Process/Biological Process/Biological Process/Cellular Component/Biological Process/…
TRINITY_DN2048_c0_g1_i5	KAF8790401.1	C-terminal-binding protein like	100	Argiope bruennichi	0	O46036	C-terminal-binding protein	81.5	5.18e-226	NA	NA	NA	NA	NA	NA	NA	NA	NA	noIPR;IPR006140;IPR006139;noIPR;noIPR;noIPR;noIPR;IPR043322;IPR036291;noIPR;noIPR	HOMOLOGOUS_SUPERFAMILY;DOMAIN;DOMAIN;DOMAIN;DOMAIN;DOMAIN;DOMAIN;FAMILY;HOMOLOGOUS_SUPERFAMILY;HOMOLOGOUS_SUPERFAMILY;HOMOLOGOUS_SUPERFAMILY	Winged helix DNA-binding domain superfamily;D-isomer specific 2-hydroxyacid dehydrogenase, NAD-binding domain;D-isomer specific 2-hydroxyacid dehydrogenase, catalytic domain;D-isomer specific 2-hydroxyacid dehydrogenase, catalytic domain;D-isomer specific 2-hydroxyacid dehydrogenase, catalytic domain;D-isomer specific 2-hydroxyacid dehydrogenase, catalytic domain;D-isomer specific 2-hydroxyacid d…	G3DSA:3.40.50.720 (GENE3D);PF02826 (PFAM);PF00389 (PFAM);G3DSA:3.40.50.720 (GENE3D);mobidb-lite (MOBIDB_LITE);mobidb-lite (MOBIDB_LITE);PTHR46029 (PANTHER);cd05299 (CDD);SSF51735 (SUPERFAMILY);SSF52283 (SUPERFAMILY);SSF52283 (SUPERFAMILY)	;GO:0051287;GO:0051287/GO:0016616;;;;;GO:0003714/GO:0051287/GO:0016616;;;	;NAD binding;NAD binding/oxidoreductase activity, acting on the CH-OH group of donors, NAD or NADP as acceptor;;;;;transcription corepressor activity/NAD binding/oxidoreductase activity, acting on the CH-OH group of donors, NAD or NADP as acceptor;;;	;Molecular Function;Molecular Function/Molecular Function;;;;;Molecular Function/Molecular Function/Molecular Function;;;
TRINITY_DN4849_c0_g1_i1	GBM45993.1	Protein roadkill	100	Araneus ventricosus	0	Q9VFP2	Protein roadkill	81.6	1.43e-215	NA	NA	NA	NA	GO:0005634;GO:0006886;GO:0006913;GO:0007163;GO:0012501;GO:0023052;GO:0030163;GO:0036211;GO:0048856	nucleus;intracellular protein transport;nucleocytoplasmic transport;establishment or maintenance of cell polarity;programmed cell death;signaling;protein catabolic process;protein modification process;anatomical structure development	Cellular Component;Biological Process;Biological Process;Biological Process;Biological Process;Biological Process;Biological Process;Biological Process;Biological Process	NA	NA	IPR002083;noIPR;IPR008974;noIPR;IPR000210;IPR011333;noIPR;IPR000210;IPR002083;IPR011333;noIPR	DOMAIN;DOMAIN;HOMOLOGOUS_SUPERFAMILY;HOMOLOGOUS_SUPERFAMILY;DOMAIN;HOMOLOGOUS_SUPERFAMILY;HOMOLOGOUS_SUPERFAMILY;DOMAIN;DOMAIN;HOMOLOGOUS_SUPERFAMILY;HOMOLOGOUS_SUPERFAMILY	MATH/TRAF domain;MATH/TRAF domain;TRAF-like;TRAF-like;BTB/POZ domain;SKP1/BTB/POZ domain superfamily;SKP1/BTB/POZ domain superfamily;BTB/POZ domain;MATH/TRAF domain;SKP1/BTB/POZ domain superfamily;SKP1/BTB/POZ domain superfamily	PF00917 (PFAM);G3DSA:6.20.250.50 (GENE3D);G3DSA:2.60.210.10 (GENE3D);G3DSA:6.10.250.3030 (GENE3D);PF00651 (PFAM);G3DSA:3.30.710.10 (GENE3D);PTHR24413 (PANTHER);PS50097 (PROSITE_PROFILES);PS50144 (PROSITE_PROFILES);SSF54695 (SUPERFAMILY);SSF49599 (SUPERFAMILY)	GO:0005515;;GO:0005515;;GO:0005515;;GO:0005737/GO:0043231/GO:0043226/GO:0006511/GO:0009987/GO:0043229/GO:0043170/GO:0019538/GO:0031625/GO:0071704/GO:0051603/GO:0009056/GO:1901575/GO:0030163/GO:0051246/GO:0060255/GO:0044260/GO:0030162/GO:0009057/GO:1901564/GO:0065007/GO:0044257/GO:0043161/GO:0110165/GO:0008152/GO:0010498/GO:0051171/GO:0044238/GO:1901565/GO:0080090/GO:0050789/GO:0043227/GO:0044389/…	protein binding;;protein binding;;protein binding;;cytoplasm/intracellular membrane-bounded organelle/organelle/ubiquitin-dependent protein catabolic process/cellular process/intracellular organelle/macromolecule metabolic process/protein metabolic process/ubiquitin protein ligase binding/organic substance metabolic process/proteolysis involved in protein catabolic process/catabolic process/organ…	Molecular Function;;Molecular Function;;Molecular Function;;Cellular Component/Cellular Component/Cellular Component/Biological Process/Biological Process/Cellular Component/Biological Process/Biological Process/Molecular Function/Biological Process/Biological Process/Biological Process/Biological Process/Biological Process/Biological Process/Biological Process/Biological Process/Biological Proce…
TRINITY_DN4849_c0_g2_i2	GBM45993.1	Protein roadkill	100	Araneus ventricosus	0	Q9VFP2	Protein roadkill	81.6	1.43e-215	NA	NA	NA	NA	GO:0005634;GO:0006886;GO:0006913;GO:0007163;GO:0012501;GO:0023052;GO:0030163;GO:0036211;GO:0048856	nucleus;intracellular protein transport;nucleocytoplasmic transport;establishment or maintenance of cell polarity;programmed cell death;signaling;protein catabolic process;protein modification process;anatomical structure development	Cellular Component;Biological Process;Biological Process;Biological Process;Biological Process;Biological Process;Biological Process;Biological Process;Biological Process	NA	NA	IPR002083;noIPR;IPR008974;noIPR;IPR000210;IPR011333;noIPR;IPR000210;IPR002083;IPR011333;noIPR	DOMAIN;DOMAIN;HOMOLOGOUS_SUPERFAMILY;HOMOLOGOUS_SUPERFAMILY;DOMAIN;HOMOLOGOUS_SUPERFAMILY;HOMOLOGOUS_SUPERFAMILY;DOMAIN;DOMAIN;HOMOLOGOUS_SUPERFAMILY;HOMOLOGOUS_SUPERFAMILY	MATH/TRAF domain;MATH/TRAF domain;TRAF-like;TRAF-like;BTB/POZ domain;SKP1/BTB/POZ domain superfamily;SKP1/BTB/POZ domain superfamily;BTB/POZ domain;MATH/TRAF domain;SKP1/BTB/POZ domain superfamily;SKP1/BTB/POZ domain superfamily	PF00917 (PFAM);G3DSA:6.20.250.50 (GENE3D);G3DSA:2.60.210.10 (GENE3D);G3DSA:6.10.250.3030 (GENE3D);PF00651 (PFAM);G3DSA:3.30.710.10 (GENE3D);PTHR24413 (PANTHER);PS50097 (PROSITE_PROFILES);PS50144 (PROSITE_PROFILES);SSF54695 (SUPERFAMILY);SSF49599 (SUPERFAMILY)	GO:0005515;;GO:0005515;;GO:0005515;;GO:0005737/GO:0043231/GO:0043226/GO:0006511/GO:0009987/GO:0043229/GO:0043170/GO:0019538/GO:0031625/GO:0071704/GO:0051603/GO:0009056/GO:1901575/GO:0030163/GO:0051246/GO:0060255/GO:0044260/GO:0030162/GO:0009057/GO:1901564/GO:0065007/GO:0044257/GO:0043161/GO:0110165/GO:0008152/GO:0010498/GO:0051171/GO:0044238/GO:1901565/GO:0080090/GO:0050789/GO:0043227/GO:0044389/…	protein binding;;protein binding;;protein binding;;cytoplasm/intracellular membrane-bounded organelle/organelle/ubiquitin-dependent protein catabolic process/cellular process/intracellular organelle/macromolecule metabolic process/protein metabolic process/ubiquitin protein ligase binding/organic substance metabolic process/proteolysis involved in protein catabolic process/catabolic process/organ…	Molecular Function;;Molecular Function;;Molecular Function;;Cellular Component/Cellular Component/Cellular Component/Biological Process/Biological Process/Cellular Component/Biological Process/Biological Process/Molecular Function/Biological Process/Biological Process/Biological Process/Biological Process/Biological Process/Biological Process/Biological Process/Biological Process/Biological Proce…
TRINITY_DN4427_c0_g1_i14	GBM60096.1	Protein Mo25	100	Araneus ventricosus	0	P91891	Protein Mo25	82.4	3.01e-193	NA	NA	NA	NA	NA	NA	NA	NA	NA	IPR013878;IPR011989;IPR013878;IPR016024	FAMILY;HOMOLOGOUS_SUPERFAMILY;FAMILY;HOMOLOGOUS_SUPERFAMILY	Mo25-like;Armadillo-like helical;Mo25-like;Armadillo-type fold	PF08569 (PFAM);G3DSA:1.25.10.10 (GENE3D);PTHR10182 (PANTHER);SSF48371 (SUPERFAMILY)	;;GO:0030234/GO:0009987/GO:0016772/GO:0140096/GO:0016740/GO:0019207/GO:0098772/GO:0030295/GO:0019900/GO:0004674/GO:0008047/GO:0016301/GO:0023052/GO:0051716/GO:0004672/GO:0065007/GO:0050789/GO:0019887/GO:0019899/GO:0005515/GO:0007165/GO:0019209/GO:0043539/GO:0005488/GO:0035556/GO:0016773/GO:0050896/GO:0003824/GO:0050794/GO:0019901/GO:0007154;	;;enzyme regulator activity/cellular process/transferase activity, transferring phosphorus-containing groups/catalytic activity, acting on a protein/transferase activity/kinase regulator activity/molecular function regulator activity/protein kinase activator activity/kinase binding/protein serine/threonine kinase activity/enzyme activator activity/kinase activity/signaling/cellular response to st…	;;Molecular Function/Biological Process/Molecular Function/Molecular Function/Molecular Function/Molecular Function/Molecular Function/Molecular Function/Molecular Function/Molecular Function/Molecular Function/Molecular Function/Biological Process/Biological Process/Molecular Function/Biological Process/Biological Process/Molecular Function/Molecular Function/Molecular Function/Biological Proces…
TRINITY_DN1882_c0_g1_i1	GBL74300.1	Ubiquitin carboxyl-terminal hydrolase 12	100	Araneus ventricosus	0	F1M625	Ubiquitin carboxyl-terminal hydrolase 46	82.9	8.15e-213	USP12;USP12;USP12;USP12	GO:0004843-IEA;GO:0016787-IEA;GO:0006511-IEA;GO:0016579-IEA	cysteine-type deubiquitinase activity-IEA;hydrolase activity-IEA;ubiquitin-dependent protein catabolic process-IEA;protein deubiquitination-IEA	Molecular Function-IEA;Molecular Function-IEA;Biological Process-IEA;Biological Process-IEA	GO:0016787;GO:0030163;GO:0036211;GO:0140096	hydrolase activity;protein catabolic process;protein modification process;catalytic activity, acting on a protein	Molecular Function;Biological Process;Biological Process;Molecular Function	EC:3.4.19.12	ubiquitinyl hydrolase 1	IPR001394;noIPR;noIPR;noIPR;IPR028889;noIPR;IPR038765	DOMAIN;DOMAIN;DOMAIN;DOMAIN;DOMAIN;DOMAIN;HOMOLOGOUS_SUPERFAMILY	Peptidase C19, ubiquitin carboxyl-terminal hydrolase;Peptidase C19, ubiquitin carboxyl-terminal hydrolase;Peptidase C19, ubiquitin carboxyl-terminal hydrolase;Peptidase C19, ubiquitin carboxyl-terminal hydrolase;Ubiquitin specific protease domain;Ubiquitin specific protease domain;Papain-like cysteine peptidase superfamily	PF00443 (PFAM);G3DSA:3.90.70.10 (GENE3D);mobidb-lite (MOBIDB_LITE);PTHR24006 (PANTHER);PS50235 (PROSITE_PROFILES);cd02663 (CDD);SSF54001 (SUPERFAMILY)	GO:0004843/GO:0016579;;;GO:0005737/GO:0043231/GO:0004843/GO:0043226/GO:0009987/GO:0043229/GO:0140096/GO:0043170/GO:0016579/GO:0019538/GO:0071704/GO:0004197/GO:0070647/GO:0005829/GO:0044260/GO:0070646/GO:0008233/GO:0036211/GO:0006464/GO:1901564/GO:0004175/GO:0008234/GO:0110165/GO:0016787/GO:0008152/GO:0044238/GO:0043412/GO:0043227/GO:0044267/GO:0044237/GO:0005634/GO:0101005/GO:0005622/GO:0006508/G…	cysteine-type deubiquitinase activity/protein deubiquitination;;;cytoplasm/intracellular membrane-bounded organelle/cysteine-type deubiquitinase activity/organelle/cellular process/intracellular organelle/catalytic activity, acting on a protein/macromolecule metabolic process/protein deubiquitination/protein metabolic process/organic substance metabolic process/cysteine-type endopeptidase activit…	Molecular Function/Biological Process;;;Cellular Component/Cellular Component/Molecular Function/Cellular Component/Biological Process/Cellular Component/Molecular Function/Biological Process/Biological Process/Biological Process/Biological Process/Molecular Function/Biological Process/Cellular Component/Biological Process/Biological Process/Molecular Function/Biological Process/Biological Proces…
TRINITY_DN1882_c0_g1_i4	GBL74300.1	Ubiquitin carboxyl-terminal hydrolase 12	100	Araneus ventricosus	0	F1M625	Ubiquitin carboxyl-terminal hydrolase 46	82.9	8.15e-213	USP12;USP12;USP12;USP12	GO:0004843-IEA;GO:0016787-IEA;GO:0006511-IEA;GO:0016579-IEA	cysteine-type deubiquitinase activity-IEA;hydrolase activity-IEA;ubiquitin-dependent protein catabolic process-IEA;protein deubiquitination-IEA	Molecular Function-IEA;Molecular Function-IEA;Biological Process-IEA;Biological Process-IEA	GO:0016787;GO:0030163;GO:0036211;GO:0140096	hydrolase activity;protein catabolic process;protein modification process;catalytic activity, acting on a protein	Molecular Function;Biological Process;Biological Process;Molecular Function	EC:3.4.19.12	ubiquitinyl hydrolase 1	IPR001394;noIPR;noIPR;noIPR;IPR028889;noIPR;IPR038765	DOMAIN;DOMAIN;DOMAIN;DOMAIN;DOMAIN;DOMAIN;HOMOLOGOUS_SUPERFAMILY	Peptidase C19, ubiquitin carboxyl-terminal hydrolase;Peptidase C19, ubiquitin carboxyl-terminal hydrolase;Peptidase C19, ubiquitin carboxyl-terminal hydrolase;Peptidase C19, ubiquitin carboxyl-terminal hydrolase;Ubiquitin specific protease domain;Ubiquitin specific protease domain;Papain-like cysteine peptidase superfamily	PF00443 (PFAM);G3DSA:3.90.70.10 (GENE3D);mobidb-lite (MOBIDB_LITE);PTHR24006 (PANTHER);PS50235 (PROSITE_PROFILES);cd02663 (CDD);SSF54001 (SUPERFAMILY)	GO:0004843/GO:0016579;;;GO:0005737/GO:0043231/GO:0004843/GO:0043226/GO:0009987/GO:0043229/GO:0140096/GO:0043170/GO:0016579/GO:0019538/GO:0071704/GO:0004197/GO:0070647/GO:0005829/GO:0044260/GO:0070646/GO:0008233/GO:0036211/GO:0006464/GO:1901564/GO:0004175/GO:0008234/GO:0110165/GO:0016787/GO:0008152/GO:0044238/GO:0043412/GO:0043227/GO:0044267/GO:0044237/GO:0005634/GO:0101005/GO:0005622/GO:0006508/G…	cysteine-type deubiquitinase activity/protein deubiquitination;;;cytoplasm/intracellular membrane-bounded organelle/cysteine-type deubiquitinase activity/organelle/cellular process/intracellular organelle/catalytic activity, acting on a protein/macromolecule metabolic process/protein deubiquitination/protein metabolic process/organic substance metabolic process/cysteine-type endopeptidase activit…	Molecular Function/Biological Process;;;Cellular Component/Cellular Component/Molecular Function/Cellular Component/Biological Process/Cellular Component/Molecular Function/Biological Process/Biological Process/Biological Process/Biological Process/Molecular Function/Biological Process/Cellular Component/Biological Process/Biological Process/Molecular Function/Biological Process/Biological Proces…
TRINITY_DN1882_c0_g1_i6	GBL74300.1	Ubiquitin carboxyl-terminal hydrolase 12	100	Araneus ventricosus	0	F1M625	Ubiquitin carboxyl-terminal hydrolase 46	82.9	8.15e-213	USP12;USP12;USP12;USP12	GO:0004843-IEA;GO:0016787-IEA;GO:0006511-IEA;GO:0016579-IEA	cysteine-type deubiquitinase activity-IEA;hydrolase activity-IEA;ubiquitin-dependent protein catabolic process-IEA;protein deubiquitination-IEA	Molecular Function-IEA;Molecular Function-IEA;Biological Process-IEA;Biological Process-IEA	GO:0016787;GO:0030163;GO:0036211;GO:0140096	hydrolase activity;protein catabolic process;protein modification process;catalytic activity, acting on a protein	Molecular Function;Biological Process;Biological Process;Molecular Function	EC:3.4.19.12	ubiquitinyl hydrolase 1	IPR001394;noIPR;noIPR;noIPR;IPR028889;noIPR;IPR038765	DOMAIN;DOMAIN;DOMAIN;DOMAIN;DOMAIN;DOMAIN;HOMOLOGOUS_SUPERFAMILY	Peptidase C19, ubiquitin carboxyl-terminal hydrolase;Peptidase C19, ubiquitin carboxyl-terminal hydrolase;Peptidase C19, ubiquitin carboxyl-terminal hydrolase;Peptidase C19, ubiquitin carboxyl-terminal hydrolase;Ubiquitin specific protease domain;Ubiquitin specific protease domain;Papain-like cysteine peptidase superfamily	PF00443 (PFAM);G3DSA:3.90.70.10 (GENE3D);mobidb-lite (MOBIDB_LITE);PTHR24006 (PANTHER);PS50235 (PROSITE_PROFILES);cd02663 (CDD);SSF54001 (SUPERFAMILY)	GO:0004843/GO:0016579;;;GO:0005737/GO:0043231/GO:0004843/GO:0043226/GO:0009987/GO:0043229/GO:0140096/GO:0043170/GO:0016579/GO:0019538/GO:0071704/GO:0004197/GO:0070647/GO:0005829/GO:0044260/GO:0070646/GO:0008233/GO:0036211/GO:0006464/GO:1901564/GO:0004175/GO:0008234/GO:0110165/GO:0016787/GO:0008152/GO:0044238/GO:0043412/GO:0043227/GO:0044267/GO:0044237/GO:0005634/GO:0101005/GO:0005622/GO:0006508/G…	cysteine-type deubiquitinase activity/protein deubiquitination;;;cytoplasm/intracellular membrane-bounded organelle/cysteine-type deubiquitinase activity/organelle/cellular process/intracellular organelle/catalytic activity, acting on a protein/macromolecule metabolic process/protein deubiquitination/protein metabolic process/organic substance metabolic process/cysteine-type endopeptidase activit…	Molecular Function/Biological Process;;;Cellular Component/Cellular Component/Molecular Function/Cellular Component/Biological Process/Cellular Component/Molecular Function/Biological Process/Biological Process/Biological Process/Biological Process/Molecular Function/Biological Process/Cellular Component/Biological Process/Biological Process/Molecular Function/Biological Process/Biological Proces…
TRINITY_DN206_c1_g1_i1	XP_015907099.1	protein lin-7 homolog C	100	Parasteatoda tepidariorum/Stegodyphus dumicola/Stegodyphus mimosarum/Araneus ventricosus/Trichonephila clavata/Trichonephila clavipes/Trichonephila inaurata madagascariensis	0	Q5F425	Protein lin-7 homolog C	83.2	8.76e-113	A0A2L2YA45;A0A2L2YA45;A0A2L2YA45;A0A2L2YA45;A0A2L2YA45;A0A2L2YA45;A0A2L2YA45;A0A2L2YA45;A0A2L2YA45;A0A2L2YA45	GO:0070161-IEA;GO:0097025-IEA;GO:0097016-IEA;GO:0016020-IEA;GO:0015031-IEA;GO:0007269-IEA;GO:0006887-IEA;GO:0016323-IEA;GO:0098793-IEA;GO:0005886-IEA	anchoring junction-IEA;MPP7-DLG1-LIN7 complex-IEA;L27 domain binding-IEA;membrane-IEA;protein transport-IEA;neurotransmitter secretion-IEA;exocytosis-IEA;basolateral plasma membrane-IEA;presynapse-IEA;plasma membrane-IEA	Cellular Component-IEA;Cellular Component-IEA;Molecular Function-IEA;Cellular Component-IEA;Biological Process-IEA;Biological Process-IEA;Biological Process-IEA;Cellular Component-IEA;Cellular Component-IEA;Cellular Component-IEA	GO:0005886;GO:0016192;GO:0023052	plasma membrane;vesicle-mediated transport;signaling	Cellular Component;Biological Process;Biological Process	NA	NA	IPR014775;IPR017365;noIPR;IPR001478;IPR036034;noIPR;IPR004172;IPR001478;noIPR;IPR036892;IPR036034	DOMAIN;FAMILY;FAMILY;DOMAIN;HOMOLOGOUS_SUPERFAMILY;HOMOLOGOUS_SUPERFAMILY;DOMAIN;DOMAIN;DOMAIN;HOMOLOGOUS_SUPERFAMILY;HOMOLOGOUS_SUPERFAMILY	L27 domain, C-terminal;Protein lin-7;Protein lin-7;PDZ domain;PDZ superfamily;PDZ superfamily;L27 domain;PDZ domain;PDZ domain;L27 domain superfamily;PDZ superfamily	PF02828 (PFAM);PIRSF038039 (PIRSF);G3DSA:1.10.287.650 (GENE3D);PF00595 (PFAM);G3DSA:2.30.42.10 (GENE3D);PTHR14063 (PANTHER);PS51022 (PROSITE_PROFILES);PS50106 (PROSITE_PROFILES);cd00992 (CDD);SSF101288 (SUPERFAMILY);SSF50156 (SUPERFAMILY)	;;;GO:0005515;GO:0005515;GO:0065008/GO:0045178/GO:0007268/GO:0030054/GO:0009987/GO:0005911/GO:0006810/GO:0140352/GO:0061245/GO:0034613/GO:0098590/GO:0001505/GO:0045197/GO:0005886/GO:0099536/GO:0023052/GO:0099643/GO:0051234/GO:0045202/GO:0099537/GO:0008104/GO:0051649/GO:0016323/GO:0065007/GO:0051641/GO:0110165/GO:0070727/GO:0006836/GO:0007163/GO:0051179/GO:0033036/GO:0071944/GO:0046903/GO:0098916/…	;;;protein binding;protein binding;regulation of biological quality/basal part of cell/chemical synaptic transmission/cell junction/cellular process/cell-cell junction/transport/export from cell/establishment or maintenance of bipolar cell polarity/protein localization/plasma membrane region/regulation of neurotransmitter levels/establishment or maintenance of epithelial cell apical/basal polarit…	;;;Molecular Function;Molecular Function;Biological Process/Cellular Component/Biological Process/Cellular Component/Biological Process/Cellular Component/Biological Process/Biological Process/Biological Process/Biological Process/Cellular Component/Biological Process/Biological Process/Cellular Component/Biological Process/Biological Process/Biological Process/Biological Process/Cellular Compone…
TRINITY_DN2551_c0_g1_i1	KAF8783158.1	Ubiquitin-conjugating enzyme E2 N like protein	100	Argiope bruennichi/Caerostris extrusa/Caerostris darwini	0	Q0P5K3	Ubiquitin-conjugating enzyme E2 N	83.2	8.19e-86	NA	NA	NA	NA	GO:0000278;GO:0002376;GO:0005634;GO:0006281;GO:0016740;GO:0023052;GO:0030154;GO:0034330;GO:0036211;GO:0048856;GO:0098542;GO:0140096	mitotic cell cycle;immune system process;nucleus;DNA repair;transferase activity;signaling;cell differentiation;cell junction organization;protein modification process;anatomical structure development;defense response to other organism;catalytic activity, acting on a protein	Biological Process;Biological Process;Cellular Component;Biological Process;Molecular Function;Biological Process;Biological Process;Biological Process;Biological Process;Biological Process;Biological Process;Molecular Function	EC:2	Transferases	IPR000608;IPR016135;noIPR;IPR000608;IPR000608;IPR016135	DOMAIN;HOMOLOGOUS_SUPERFAMILY;HOMOLOGOUS_SUPERFAMILY;DOMAIN;DOMAIN;HOMOLOGOUS_SUPERFAMILY	Ubiquitin-conjugating enzyme E2;Ubiquitin-conjugating enzyme/RWD-like;Ubiquitin-conjugating enzyme/RWD-like;Ubiquitin-conjugating enzyme E2;Ubiquitin-conjugating enzyme E2;Ubiquitin-conjugating enzyme/RWD-like	PF00179 (PFAM);G3DSA:3.10.110.10 (GENE3D);PTHR24067 (PANTHER);PS50127 (PROSITE_PROFILES);cd00195 (CDD);SSF54495 (SUPERFAMILY)	;;;;;	;;;;;	;;;;;
TRINITY_DN2551_c0_g1_i2	KAF8783158.1	Ubiquitin-conjugating enzyme E2 N like protein	100	Argiope bruennichi/Caerostris extrusa/Caerostris darwini	0	Q0P5K3	Ubiquitin-conjugating enzyme E2 N	83.2	8.19e-86	NA	NA	NA	NA	GO:0000278;GO:0002376;GO:0005634;GO:0006281;GO:0016740;GO:0023052;GO:0030154;GO:0034330;GO:0036211;GO:0048856;GO:0098542;GO:0140096	mitotic cell cycle;immune system process;nucleus;DNA repair;transferase activity;signaling;cell differentiation;cell junction organization;protein modification process;anatomical structure development;defense response to other organism;catalytic activity, acting on a protein	Biological Process;Biological Process;Cellular Component;Biological Process;Molecular Function;Biological Process;Biological Process;Biological Process;Biological Process;Biological Process;Biological Process;Molecular Function	EC:2	Transferases	IPR000608;IPR016135;noIPR;IPR000608;IPR000608;IPR016135	DOMAIN;HOMOLOGOUS_SUPERFAMILY;HOMOLOGOUS_SUPERFAMILY;DOMAIN;DOMAIN;HOMOLOGOUS_SUPERFAMILY	Ubiquitin-conjugating enzyme E2;Ubiquitin-conjugating enzyme/RWD-like;Ubiquitin-conjugating enzyme/RWD-like;Ubiquitin-conjugating enzyme E2;Ubiquitin-conjugating enzyme E2;Ubiquitin-conjugating enzyme/RWD-like	PF00179 (PFAM);G3DSA:3.10.110.10 (GENE3D);PTHR24067 (PANTHER);PS50127 (PROSITE_PROFILES);cd00195 (CDD);SSF54495 (SUPERFAMILY)	;;;;;	;;;;;	;;;;;
TRINITY_DN5004_c0_g1_i4	GFR08042.1	ADP-ribosylation factor-like protein 2	100	Trichonephila clavata/Trichonephila inaurata madagascariensis/Trichonephila clavipes	0	P36404	ADP-ribosylation factor-like protein 2	83.2	9.66e-111	NA	NA	NA	NA	GO:0000278;GO:0000910;GO:0003924;GO:0005730;GO:0005739;GO:0005794;GO:0005815;GO:0005829;GO:0005886;GO:0007010;GO:0007155;GO:0007163;GO:0016192;GO:0022414;GO:0023052;GO:0030154;GO:0034330;GO:0048856;GO:0055085;GO:0065003;GO:0098772	mitotic cell cycle;cytokinesis;GTPase activity;nucleolus;mitochondrion;Golgi apparatus;microtubule organizing center;cytosol;plasma membrane;cytoskeleton organization;cell adhesion;establishment or maintenance of cell polarity;vesicle-mediated transport;reproductive process;signaling;cell differentiation;cell junction organization;anatomical structure development;transmembrane transport;protein-c…	Biological Process;Biological Process;Molecular Function;Cellular Component;Cellular Component;Cellular Component;Cellular Component;Cellular Component;Cellular Component;Biological Process;Biological Process;Biological Process;Biological Process;Biological Process;Biological Process;Biological Process;Biological Process;Biological Process;Biological Process;Biological Process;Molecular Function	EC:3.6.1.15	nucleoside-triphosphate phosphatase	IPR006689;IPR005225;IPR006689;IPR027417;IPR044612;noIPR;IPR045873;IPR027417	FAMILY;DOMAIN;FAMILY;HOMOLOGOUS_SUPERFAMILY;FAMILY;FAMILY;FAMILY;HOMOLOGOUS_SUPERFAMILY	Small GTPase superfamily, ARF/SAR type;Small GTP-binding protein domain;Small GTPase superfamily, ARF/SAR type;P-loop containing nucleoside triphosphate hydrolase;ADP-ribosylation factor-like protein 2/3;ADP-ribosylation factor-like protein 2/3;ADP-ribosylation factor-like protein 2;P-loop containing nucleoside triphosphate hydrolase	PR00328 (PRINTS);TIGR00231 (TIGRFAM);PF00025 (PFAM);G3DSA:3.40.50.300 (GENE3D);PTHR45697 (PANTHER);PS51417 (PROSITE_PROFILES);cd04154 (CDD);SSF52540 (SUPERFAMILY)	GO:0005525/GO:0003924;GO:0005525;GO:0005525/GO:0003924;;GO:0003924/GO:0005737/GO:0005856/GO:0043226/GO:0005525/GO:0036094/GO:0043168/GO:0097159/GO:0009987/GO:0043229/GO:1901265/GO:0035639/GO:0032553/GO:0097367/GO:0015630/GO:0000166/GO:0110165/GO:0032555/GO:0043167/GO:0019001/GO:0005622/GO:0017076/GO:0043232/GO:0005488/GO:0006457/GO:0043228/GO:0032561/GO:1901363;;GO:0003924;	GTP binding/GTPase activity;GTP binding;GTP binding/GTPase activity;;GTPase activity/cytoplasm/cytoskeleton/organelle/GTP binding/small molecule binding/anion binding/organic cyclic compound binding/cellular process/intracellular organelle/nucleoside phosphate binding/purine ribonucleoside triphosphate binding/ribonucleotide binding/carbohydrate derivative binding/microtubule cytoskeleton/nucleot…	Molecular Function/Molecular Function;Molecular Function;Molecular Function/Molecular Function;;Molecular Function/Cellular Component/Cellular Component/Cellular Component/Molecular Function/Molecular Function/Molecular Function/Molecular Function/Biological Process/Cellular Component/Molecular Function/Molecular Function/Molecular Function/Molecular Function/Cellular Component/Molecular Function…
TRINITY_DN16937_c0_g1_i1	GBL96570.1	Eukaryotic initiation factor 4A-I	100	Araneus ventricosus	0	P29562	Eukaryotic initiation factor 4A-I (Fragment)	83.2	9.25e-243	Eif4a1;Eif4a1;Eif4a1;Eif4a1;Eif4a1;Eif4a1;Eif4a1;Eif4a1;Eif4a1;Eif4a1	GO:0003743-IEA;GO:0000166-IEA;GO:0003724-IEA;GO:0004386-IEA;GO:0043229-IEA;GO:0005524-IEA;GO:0006412-IEA;GO:0016787-IEA;GO:0003676-IEA;GO:0006413-IEA	translation initiation factor activity-IEA;nucleotide binding-IEA;RNA helicase activity-IEA;helicase activity-IEA;intracellular organelle-IEA;ATP binding-IEA;translation-IEA;hydrolase activity-IEA;nucleic acid binding-IEA;translational initiation-IEA	Molecular Function-IEA;Molecular Function-IEA;Molecular Function-IEA;Molecular Function-IEA;Cellular Component-IEA;Molecular Function-IEA;Biological Process-IEA;Molecular Function-IEA;Molecular Function-IEA;Biological Process-IEA	GO:0016787;GO:0043226;GO:0045182;GO:0140098;GO:0140657	hydrolase activity;organelle;translation regulator activity;catalytic activity, acting on RNA;ATP-dependent activity	Molecular Function;Cellular Component;Molecular Function;Molecular Function;Molecular Function	EC:3.6.4.13	RNA helicase	IPR011545;IPR027417;IPR027417;IPR001650;noIPR;noIPR;noIPR;IPR014001;IPR001650;IPR014014;noIPR;IPR044728;IPR027417	DOMAIN;HOMOLOGOUS_SUPERFAMILY;HOMOLOGOUS_SUPERFAMILY;DOMAIN;DOMAIN;DOMAIN;DOMAIN;DOMAIN;DOMAIN;DOMAIN;DOMAIN;DOMAIN;HOMOLOGOUS_SUPERFAMILY	DEAD/DEAH box helicase domain;P-loop containing nucleoside triphosphate hydrolase;P-loop containing nucleoside triphosphate hydrolase;Helicase, C-terminal;Helicase, C-terminal;Helicase, C-terminal;Helicase, C-terminal;Helicase superfamily 1/2, ATP-binding domain;Helicase, C-terminal;RNA helicase, DEAD-box type, Q motif;RNA helicase, DEAD-box type, Q motif;ATP-dependent RNA helicase eIF4A, DEAD-bo…	PF00270 (PFAM);G3DSA:3.40.50.300 (GENE3D);G3DSA:3.40.50.300 (GENE3D);PF00271 (PFAM);mobidb-lite (MOBIDB_LITE);mobidb-lite (MOBIDB_LITE);PTHR47958 (PANTHER);PS51192 (PROSITE_PROFILES);PS51194 (PROSITE_PROFILES);PS51195 (PROSITE_PROFILES);cd18787 (CDD);cd18046 (CDD);SSF52540 (SUPERFAMILY)	GO:0003676/GO:0005524;;;;;;GO:0140657/GO:0003723/GO:0097159/GO:0016787/GO:0016462/GO:0016817/GO:0003676/GO:0016818/GO:0004386/GO:0140098/GO:0140640/GO:0005488/GO:0017111/GO:1901363/GO:0003824/GO:0016887;;;GO:0003724;;GO:0005524;	nucleic acid binding/ATP binding;;;;;;ATP-dependent activity/RNA binding/organic cyclic compound binding/hydrolase activity/pyrophosphatase activity/hydrolase activity, acting on acid anhydrides/nucleic acid binding/hydrolase activity, acting on acid anhydrides, in phosphorus-containing anhydrides/helicase activity/catalytic activity, acting on RNA/catalytic activity, acting on a nucleic acid/bin…	Molecular Function/Molecular Function;;;;;;Molecular Function/Molecular Function/Molecular Function/Molecular Function/Molecular Function/Molecular Function/Molecular Function/Molecular Function/Molecular Function/Molecular Function/Molecular Function/Molecular Function/Molecular Function/Molecular Function/Molecular Function/Molecular Function;;;Molecular Function;;Molecular Function;
TRINITY_DN7056_c0_g1_i1	GFR16190.1	signal peptidase complex catalytic subunit SEC11A	100	Trichonephila clavata/Trichonephila inaurata madagascariensis/Nephila pilipes/Trichonephila clavipes	0	P67810	Signal peptidase complex catalytic subunit SEC11A	83.5	2.04e-106	NA	NA	NA	NA	GO:0005783;GO:0016787;GO:0051604;GO:0140096	endoplasmic reticulum;hydrolase activity;protein maturation;catalytic activity, acting on a protein	Cellular Component;Molecular Function;Biological Process;Molecular Function	EC:3.4	Acting on peptide bonds (peptidases)	IPR001733;IPR015927;noIPR;IPR001733;IPR001733;IPR019533;IPR036286	FAMILY;DOMAIN;DOMAIN;FAMILY;FAMILY;DOMAIN;HOMOLOGOUS_SUPERFAMILY	Peptidase S26B;Peptidase S24/S26A/S26B/S26C;Peptidase S24/S26A/S26B/S26C;Peptidase S26B;Peptidase S26B;Peptidase S26;LexA/Signal peptidase-like superfamily	PR00728 (PRINTS);PF00717 (PFAM);G3DSA:2.10.109.10 (GENE3D);TIGR02228 (TIGRFAM);PTHR10806 (PANTHER);cd06530 (CDD);SSF51306 (SUPERFAMILY)	GO:0006465/GO:0008233/GO:0016020;;;GO:0006465/GO:0008233/GO:0016020;GO:0006465/GO:0008233/GO:0016020/GO:0005737/GO:0043231/GO:0043226/GO:0009987/GO:0043229/GO:0140096/GO:0043170/GO:0019538/GO:0051604/GO:0071704/GO:0031090/GO:0005886/GO:0010467/GO:0044260/GO:0008233/GO:0006465/GO:0005783/GO:1901564/GO:1902494/GO:1905368/GO:0031984/GO:0042175/GO:0110165/GO:0043603/GO:0016787/GO:0008152/GO:0044238/G…	signal peptide processing/peptidase activity/membrane;;;signal peptide processing/peptidase activity/membrane;signal peptide processing/peptidase activity/membrane/cytoplasm/intracellular membrane-bounded organelle/organelle/cellular process/intracellular organelle/catalytic activity, acting on a protein/macromolecule metabolic process/protein metabolic process/protein maturation/organic substanc…	Biological Process/Molecular Function/Cellular Component;;;Biological Process/Molecular Function/Cellular Component;Biological Process/Molecular Function/Cellular Component/Cellular Component/Cellular Component/Cellular Component/Biological Process/Cellular Component/Molecular Function/Biological Process/Biological Process/Biological Process/Biological Process/Cellular Component/Cellular Componen…
TRINITY_DN7479_c0_g1_i3	KAF8786455.1	Synaptobrevin like protein	100	Argiope bruennichi	0	Q9W0C1	Neuronal synaptobrevin	83.8	3.57e-32	NA	NA	NA	NA	NA	NA	NA	NA	NA	IPR001388;IPR042855;noIPR;noIPR;IPR016444;IPR042855;noIPR;noIPR	FAMILY;DOMAIN;DOMAIN;DOMAIN;FAMILY;DOMAIN;DOMAIN;DOMAIN	Synaptobrevin-like;v-SNARE, coiled-coil homology domain;v-SNARE, coiled-coil homology domain;v-SNARE, coiled-coil homology domain;Synaptobrevin/Vesicle-associated membrane protein;v-SNARE, coiled-coil homology domain;v-SNARE, coiled-coil homology domain;v-SNARE, coiled-coil homology domain	PR00219 (PRINTS);PF00957 (PFAM);G3DSA:1.20.5.110 (GENE3D);mobidb-lite (MOBIDB_LITE);PTHR45701 (PANTHER);PS50892 (PROSITE_PROFILES);cd15870 (CDD);SSF58038 (SUPERFAMILY)	GO:0016192/GO:0016020;;;;GO:0005737/GO:0006996/GO:0006906/GO:0009987/GO:0006810/GO:0000149/GO:0016192/GO:0061025/GO:0005886/GO:0051234/GO:0060090/GO:0019905/GO:0071840/GO:0110165/GO:0061024/GO:0005484/GO:0016050/GO:0051179/GO:0071944/GO:0090174/GO:0005515/GO:0098796/GO:0005622/GO:0031201/GO:0048284/GO:0005488/GO:0016043/GO:0016020/GO:0032991/GO:0030674;;;	vesicle-mediated transport/membrane;;;;cytoplasm/organelle organization/vesicle fusion/cellular process/transport/SNARE binding/vesicle-mediated transport/membrane fusion/plasma membrane/establishment of localization/molecular adaptor activity/syntaxin binding/cellular component organization or biogenesis/cellular anatomical entity/membrane organization/SNAP receptor activity/vesicle organization…	Biological Process/Cellular Component;;;;Cellular Component/Biological Process/Biological Process/Biological Process/Biological Process/Molecular Function/Biological Process/Biological Process/Cellular Component/Biological Process/Molecular Function/Molecular Function/Biological Process/Cellular Component/Biological Process/Molecular Function/Biological Process/Biological Process/Cellular Compone…
TRINITY_DN9605_c0_g1_i1	GBM84671.1	Beta-centractin	100	Araneus ventricosus/Nephila pilipes/Trichonephila clavipes/Trichonephila inaurata madagascariensis/Caerostris extrusa/Caerostris darwini	0	Q8R5C5	Beta-centractin	84	1.27e-240	NA	NA	NA	NA	GO:0005198;GO:0005856;GO:0007010;GO:0007018	structural molecule activity;cytoskeleton;cytoskeleton organization;microtubule-based movement	Molecular Function;Cellular Component;Biological Process;Biological Process	NA	NA	IPR004000;noIPR;IPR004000;noIPR;noIPR;IPR004000;noIPR;IPR043129;IPR043129	FAMILY;FAMILY;FAMILY;FAMILY;FAMILY;FAMILY;FAMILY;HOMOLOGOUS_SUPERFAMILY;HOMOLOGOUS_SUPERFAMILY	Actin family;Actin family;Actin family;Actin family;Actin family;Actin family;Actin family;ATPase, nucleotide binding domain;ATPase, nucleotide binding domain	PR00190 (PRINTS);G3DSA:3.30.420.40 (GENE3D);PF00022 (PFAM);G3DSA:3.90.640.10 (GENE3D);G3DSA:3.30.420.40 (GENE3D);PTHR11937 (PANTHER);cd00012 (CDD);SSF53067 (SUPERFAMILY);SSF53067 (SUPERFAMILY)	;;;;;;;;	;;;;;;;;	;;;;;;;;
TRINITY_DN9605_c0_g1_i2	GBM84671.1	Beta-centractin	100	Araneus ventricosus/Nephila pilipes/Trichonephila clavipes/Trichonephila inaurata madagascariensis/Caerostris extrusa/Caerostris darwini	0	Q8R5C5	Beta-centractin	84	1.27e-240	NA	NA	NA	NA	NA	NA	NA	NA	NA	IPR004000;noIPR;noIPR;IPR004000;noIPR;IPR004000;noIPR;IPR043129;IPR043129	FAMILY;FAMILY;FAMILY;FAMILY;FAMILY;FAMILY;FAMILY;HOMOLOGOUS_SUPERFAMILY;HOMOLOGOUS_SUPERFAMILY	Actin family;Actin family;Actin family;Actin family;Actin family;Actin family;Actin family;ATPase, nucleotide binding domain;ATPase, nucleotide binding domain	PR00190 (PRINTS);G3DSA:3.90.640.10 (GENE3D);G3DSA:3.30.420.40 (GENE3D);PF00022 (PFAM);G3DSA:3.30.420.40 (GENE3D);PTHR11937 (PANTHER);cd00012 (CDD);SSF53067 (SUPERFAMILY);SSF53067 (SUPERFAMILY)	;;;;;;;;	;;;;;;;;	;;;;;;;;
TRINITY_DN37739_c0_g1_i1	KAF8768307.1	Potassium voltage-gated channel protein Shal like protein	100	Argiope bruennichi	0	P17971	Potassium voltage-gated channel protein Shal	84.1	7.65e-199	NA	NA	NA	NA	NA	NA	NA	NA	NA	IPR003968;IPR003975;noIPR;IPR011333;IPR021645;IPR003131;IPR027359;IPR005821;IPR028325;noIPR;noIPR;IPR011333	FAMILY;FAMILY;FAMILY;HOMOLOGOUS_SUPERFAMILY;DOMAIN;DOMAIN;HOMOLOGOUS_SUPERFAMILY;DOMAIN;FAMILY;FAMILY;FAMILY;HOMOLOGOUS_SUPERFAMILY	Potassium channel, voltage dependent, Kv;Potassium channel, voltage dependent, Kv4;Potassium channel, voltage dependent, Kv4;SKP1/BTB/POZ domain superfamily;Shal-type voltage-gated potassium channels, N-terminal;Potassium channel tetramerisation-type BTB domain;Voltage-dependent channel domain superfamily;Ion transport domain;Voltage-gated potassium channel;Voltage-gated potassium channel;Voltage…	PR01491 (PRINTS);PR01497 (PRINTS);PR00169 (PRINTS);G3DSA:3.30.710.10 (GENE3D);PF11601 (PFAM);PF02214 (PFAM);G3DSA:1.20.120.350 (GENE3D);PF00520 (PFAM);PTHR11537 (PANTHER);cd18420 (CDD);SSF81324 (SUPERFAMILY);SSF54695 (SUPERFAMILY)	GO:0008076/GO:0005249/GO:0006813;GO:0008076/GO:0005249/GO:0006813;;;;GO:0051260;;GO:0016020/GO:0055085/GO:0005216/GO:0006811;GO:0006813/GO:0015267/GO:0022857/GO:0009987/GO:0006810/GO:1902495/GO:0034703/GO:0022843/GO:0022803/GO:0005886/GO:0005261/GO:0051234/GO:0015079/GO:0022836/GO:0098662/GO:0046873/GO:0015075/GO:0008324/GO:0034220/GO:0055085/GO:0110165/GO:0034702/GO:0022890/GO:0005887/GO:0016021…	voltage-gated potassium channel complex/voltage-gated potassium channel activity/potassium ion transport;voltage-gated potassium channel complex/voltage-gated potassium channel activity/potassium ion transport;;;;protein homooligomerization;;membrane/transmembrane transport/ion channel activity/ion transport;potassium ion transport/channel activity/transmembrane transporter activity/cellular proc…	Cellular Component/Molecular Function/Biological Process;Cellular Component/Molecular Function/Biological Process;;;;Biological Process;;Cellular Component/Biological Process/Molecular Function/Biological Process;Biological Process/Molecular Function/Molecular Function/Biological Process/Biological Process/Cellular Component/Cellular Component/Molecular Function/Molecular Function/Cellular Compon…
TRINITY_DN659_c1_g1_i2	GBN10610.1	Ras-related protein Rab-3	100	Araneus ventricosus	0	P25228	Ras-related protein Rab-3	84.2	8.04e-96	Rab3_0;Rab3_0;Rab3_0;Rab3_0;Rab3_0;Rab3_0;Rab3_0;Rab3_0	GO:0000166-IEA;GO:0005525-IEA;GO:0003924-IEA;GO:0016020-IEA;GO:0015031-IEA;GO:0006886-IEA;GO:0005886-IEA;GO:0110165-IEA	nucleotide binding-IEA;GTP binding-IEA;GTPase activity-IEA;membrane-IEA;protein transport-IEA;intracellular protein transport-IEA;plasma membrane-IEA;cellular anatomical entity-IEA	Molecular Function-IEA;Molecular Function-IEA;Molecular Function-IEA;Cellular Component-IEA;Biological Process-IEA;Biological Process-IEA;Cellular Component-IEA;Cellular Component-IEA	GO:0003924;GO:0005886;GO:0006886	GTPase activity;plasma membrane;intracellular protein transport	Molecular Function;Cellular Component;Biological Process	EC:3.6.1.15	nucleoside-triphosphate phosphatase	noIPR;IPR027417;IPR001806;IPR005225;noIPR;noIPR;IPR001806;noIPR;IPR027417	HOMOLOGOUS_SUPERFAMILY;HOMOLOGOUS_SUPERFAMILY;FAMILY;DOMAIN;DOMAIN;DOMAIN;FAMILY;FAMILY;HOMOLOGOUS_SUPERFAMILY	ATPase, nucleotide binding domain;P-loop containing nucleoside triphosphate hydrolase;Small GTPase;Small GTP-binding protein domain;Small GTP-binding protein domain;Small GTP-binding protein domain;Small GTPase;Small GTPase;P-loop containing nucleoside triphosphate hydrolase	PR00449 (PRINTS);G3DSA:3.40.50.300 (GENE3D);PF00071 (PFAM);TIGR00231 (TIGRFAM);mobidb-lite (MOBIDB_LITE);PTHR47980 (PANTHER);PS51421 (PROSITE_PROFILES);PS51419 (PROSITE_PROFILES);SSF52540 (SUPERFAMILY)	;;GO:0005525/GO:0003924;GO:0005525;;GO:0072659/GO:0015031/GO:0043226/GO:0006996/GO:0006906/GO:0030054/GO:0009987/GO:0043229/GO:0030133/GO:0140352/GO:0061025/GO:0051049/GO:0140029/GO:0005768/GO:0071705/GO:0009306/GO:0098793/GO:0065007/GO:1903530/GO:0051641/GO:0099503/GO:0071840/GO:0110165/GO:0061024/GO:0050789/GO:0033036/GO:0046903/GO:0005773/GO:0017157/GO:0006887/GO:0070382/GO:0031982/GO:0072657/…	;;GTP binding/GTPase activity;GTP binding;;protein localization to plasma membrane/protein transport/organelle/organelle organization/vesicle fusion/cell junction/cellular process/intracellular organelle/transport vesicle/export from cell/membrane fusion/regulation of transport/exocytic process/endosome/nitrogen compound transport/protein secretion/presynapse/biological regulation/regulation of s…	;;Molecular Function/Molecular Function;Molecular Function;;Biological Process/Biological Process/Cellular Component/Biological Process/Biological Process/Cellular Component/Biological Process/Cellular Component/Cellular Component/Biological Process/Biological Process/Biological Process/Biological Process/Cellular Component/Biological Process/Biological Process/Cellular Component/Biological Proce…
TRINITY_DN659_c1_g1_i5	GBN10610.1	Ras-related protein Rab-3	100	Araneus ventricosus	0	P25228	Ras-related protein Rab-3	84.2	8.04e-96	Rab3_0;Rab3_0;Rab3_0;Rab3_0;Rab3_0;Rab3_0;Rab3_0;Rab3_0	GO:0000166-IEA;GO:0005525-IEA;GO:0003924-IEA;GO:0016020-IEA;GO:0015031-IEA;GO:0006886-IEA;GO:0005886-IEA;GO:0110165-IEA	nucleotide binding-IEA;GTP binding-IEA;GTPase activity-IEA;membrane-IEA;protein transport-IEA;intracellular protein transport-IEA;plasma membrane-IEA;cellular anatomical entity-IEA	Molecular Function-IEA;Molecular Function-IEA;Molecular Function-IEA;Cellular Component-IEA;Biological Process-IEA;Biological Process-IEA;Cellular Component-IEA;Cellular Component-IEA	GO:0003924;GO:0005886;GO:0006886	GTPase activity;plasma membrane;intracellular protein transport	Molecular Function;Cellular Component;Biological Process	EC:3.6.1.15	nucleoside-triphosphate phosphatase	noIPR;IPR027417;IPR001806;IPR005225;noIPR;noIPR;IPR001806;noIPR;IPR027417	HOMOLOGOUS_SUPERFAMILY;HOMOLOGOUS_SUPERFAMILY;FAMILY;DOMAIN;DOMAIN;DOMAIN;FAMILY;FAMILY;HOMOLOGOUS_SUPERFAMILY	ATPase, nucleotide binding domain;P-loop containing nucleoside triphosphate hydrolase;Small GTPase;Small GTP-binding protein domain;Small GTP-binding protein domain;Small GTP-binding protein domain;Small GTPase;Small GTPase;P-loop containing nucleoside triphosphate hydrolase	PR00449 (PRINTS);G3DSA:3.40.50.300 (GENE3D);PF00071 (PFAM);TIGR00231 (TIGRFAM);mobidb-lite (MOBIDB_LITE);PTHR47980 (PANTHER);PS51421 (PROSITE_PROFILES);PS51419 (PROSITE_PROFILES);SSF52540 (SUPERFAMILY)	;;GO:0005525/GO:0003924;GO:0005525;;GO:0072659/GO:0015031/GO:0043226/GO:0006996/GO:0006906/GO:0030054/GO:0009987/GO:0043229/GO:0030133/GO:0140352/GO:0061025/GO:0051049/GO:0140029/GO:0005768/GO:0071705/GO:0009306/GO:0098793/GO:0065007/GO:1903530/GO:0051641/GO:0099503/GO:0071840/GO:0110165/GO:0061024/GO:0050789/GO:0033036/GO:0046903/GO:0005773/GO:0017157/GO:0006887/GO:0070382/GO:0031982/GO:0072657/…	;;GTP binding/GTPase activity;GTP binding;;protein localization to plasma membrane/protein transport/organelle/organelle organization/vesicle fusion/cell junction/cellular process/intracellular organelle/transport vesicle/export from cell/membrane fusion/regulation of transport/exocytic process/endosome/nitrogen compound transport/protein secretion/presynapse/biological regulation/regulation of s…	;;Molecular Function/Molecular Function;Molecular Function;;Biological Process/Biological Process/Cellular Component/Biological Process/Biological Process/Cellular Component/Biological Process/Cellular Component/Cellular Component/Biological Process/Biological Process/Biological Process/Biological Process/Cellular Component/Biological Process/Biological Process/Cellular Component/Biological Proce…
TRINITY_DN659_c1_g1_i6	GBN10610.1	Ras-related protein Rab-3	100	Araneus ventricosus	0	P25228	Ras-related protein Rab-3	84.2	8.04e-96	Rab3_0;Rab3_0;Rab3_0;Rab3_0;Rab3_0;Rab3_0;Rab3_0;Rab3_0	GO:0000166-IEA;GO:0005525-IEA;GO:0003924-IEA;GO:0016020-IEA;GO:0015031-IEA;GO:0006886-IEA;GO:0005886-IEA;GO:0110165-IEA	nucleotide binding-IEA;GTP binding-IEA;GTPase activity-IEA;membrane-IEA;protein transport-IEA;intracellular protein transport-IEA;plasma membrane-IEA;cellular anatomical entity-IEA	Molecular Function-IEA;Molecular Function-IEA;Molecular Function-IEA;Cellular Component-IEA;Biological Process-IEA;Biological Process-IEA;Cellular Component-IEA;Cellular Component-IEA	GO:0003924;GO:0005886;GO:0006886	GTPase activity;plasma membrane;intracellular protein transport	Molecular Function;Cellular Component;Biological Process	EC:3.6.1.15	nucleoside-triphosphate phosphatase	noIPR;IPR027417;IPR001806;IPR005225;noIPR;noIPR;IPR001806;noIPR;IPR027417	HOMOLOGOUS_SUPERFAMILY;HOMOLOGOUS_SUPERFAMILY;FAMILY;DOMAIN;DOMAIN;DOMAIN;FAMILY;FAMILY;HOMOLOGOUS_SUPERFAMILY	ATPase, nucleotide binding domain;P-loop containing nucleoside triphosphate hydrolase;Small GTPase;Small GTP-binding protein domain;Small GTP-binding protein domain;Small GTP-binding protein domain;Small GTPase;Small GTPase;P-loop containing nucleoside triphosphate hydrolase	PR00449 (PRINTS);G3DSA:3.40.50.300 (GENE3D);PF00071 (PFAM);TIGR00231 (TIGRFAM);mobidb-lite (MOBIDB_LITE);PTHR47980 (PANTHER);PS51421 (PROSITE_PROFILES);PS51419 (PROSITE_PROFILES);SSF52540 (SUPERFAMILY)	;;GO:0005525/GO:0003924;GO:0005525;;GO:0072659/GO:0015031/GO:0043226/GO:0006996/GO:0006906/GO:0030054/GO:0009987/GO:0043229/GO:0030133/GO:0140352/GO:0061025/GO:0051049/GO:0140029/GO:0005768/GO:0071705/GO:0009306/GO:0098793/GO:0065007/GO:1903530/GO:0051641/GO:0099503/GO:0071840/GO:0110165/GO:0061024/GO:0050789/GO:0033036/GO:0046903/GO:0005773/GO:0017157/GO:0006887/GO:0070382/GO:0031982/GO:0072657/…	;;GTP binding/GTPase activity;GTP binding;;protein localization to plasma membrane/protein transport/organelle/organelle organization/vesicle fusion/cell junction/cellular process/intracellular organelle/transport vesicle/export from cell/membrane fusion/regulation of transport/exocytic process/endosome/nitrogen compound transport/protein secretion/presynapse/biological regulation/regulation of s…	;;Molecular Function/Molecular Function;Molecular Function;;Biological Process/Biological Process/Cellular Component/Biological Process/Biological Process/Cellular Component/Biological Process/Cellular Component/Cellular Component/Biological Process/Biological Process/Biological Process/Biological Process/Cellular Component/Biological Process/Biological Process/Cellular Component/Biological Proce…
TRINITY_DN7515_c0_g1_i2	KAF8774689.1	S-phase kinase-associated protein 1 like protein	100	Argiope bruennichi	0	Q3ZCF3	S-phase kinase-associated protein 1	84.7	2.96e-85	NA	NA	NA	NA	NA	NA	NA	NA	NA	IPR011333;IPR016897;IPR016073;IPR016072;IPR016897;noIPR;IPR011333;IPR036296	HOMOLOGOUS_SUPERFAMILY;FAMILY;DOMAIN;DOMAIN;FAMILY;FAMILY;HOMOLOGOUS_SUPERFAMILY;HOMOLOGOUS_SUPERFAMILY	SKP1/BTB/POZ domain superfamily;S-phase kinase-associated protein 1;SKP1 component, POZ domain;SKP1 component, dimerisation;S-phase kinase-associated protein 1;S-phase kinase-associated protein 1;SKP1/BTB/POZ domain superfamily;SKP1-like, dimerisation domain superfamily	G3DSA:3.30.710.10 (GENE3D);PIRSF028729 (PIRSF);PF03931 (PFAM);PF01466 (PFAM);PTHR11165 (PANTHER);cd18322 (CDD);SSF54695 (SUPERFAMILY);SSF81382 (SUPERFAMILY)	;GO:0006511;GO:0006511;GO:0006511;GO:0006511/GO:0005737/GO:0043231/GO:0043226/GO:0006511/GO:0009987/GO:0043229/GO:0043170/GO:0019538/GO:0071704/GO:0051603/GO:0009056/GO:1901575/GO:0030163/GO:0044260/GO:0009057/GO:1901564/GO:0044257/GO:0043161/GO:0110165/GO:0008152/GO:0010498/GO:0044238/GO:1901565/GO:0043227/GO:0044267/GO:0043632/GO:0044237/GO:0005515/GO:0005634/GO:0044248/GO:0005622/GO:0031146/GO…	;ubiquitin-dependent protein catabolic process;ubiquitin-dependent protein catabolic process;ubiquitin-dependent protein catabolic process;ubiquitin-dependent protein catabolic process/cytoplasm/intracellular membrane-bounded organelle/organelle/ubiquitin-dependent protein catabolic process/cellular process/intracellular organelle/macromolecule metabolic process/protein metabolic process/organic …	;Biological Process;Biological Process;Biological Process;Biological Process/Cellular Component/Cellular Component/Cellular Component/Biological Process/Biological Process/Cellular Component/Biological Process/Biological Process/Biological Process/Biological Process/Biological Process/Biological Process/Biological Process/Biological Process/Biological Process/Biological Process/Biological Process…
TRINITY_DN1091_c1_g1_i1	KAF8770632.1	Casein kinase I isoform alpha like protein	100	Argiope bruennichi/Araneus ventricosus	0	P42168	Casein kinase I isoform alpha	85.1	7.45e-200	NA	NA	NA	NA	GO:0005634;GO:0006281;GO:0016740;GO:0023052;GO:0030163;GO:0036211;GO:0048856;GO:0140096	nucleus;DNA repair;transferase activity;signaling;protein catabolic process;protein modification process;anatomical structure development;catalytic activity, acting on a protein	Cellular Component;Biological Process;Molecular Function;Biological Process;Biological Process;Biological Process;Biological Process;Molecular Function	EC:2.7.1	Transferring phosphorus-containing groups	noIPR;IPR000719;noIPR;IPR000719;noIPR;IPR011009	HOMOLOGOUS_SUPERFAMILY;DOMAIN;DOMAIN;DOMAIN;DOMAIN;HOMOLOGOUS_SUPERFAMILY	Protein kinase-like domain superfamily;Protein kinase domain;Protein kinase domain;Protein kinase domain;Protein kinase domain;Protein kinase-like domain superfamily	G3DSA:1.10.510.10 (GENE3D);PF00069 (PFAM);PTHR11909 (PANTHER);PS50011 (PROSITE_PROFILES);cd14128 (CDD);SSF56112 (SUPERFAMILY)	;GO:0004672/GO:0006468/GO:0005524;GO:0043226/GO:0009987/GO:0043229/GO:0016772/GO:0016740/GO:0140096/GO:0043170/GO:0019538/GO:0023051/GO:0060828/GO:0030111/GO:0051716/GO:0198738/GO:0004672/GO:0006464/GO:1901564/GO:0009968/GO:0065007/GO:0018209/GO:0006468/GO:0110165/GO:0008152/GO:0044238/GO:0010646/GO:0016310/GO:0043412/GO:0050789/GO:0048519/GO:0018193/GO:0044237/GO:0007267/GO:0048585/GO:0005634/GO…	;protein kinase activity/protein phosphorylation/ATP binding;organelle/cellular process/intracellular organelle/transferase activity, transferring phosphorus-containing groups/transferase activity/catalytic activity, acting on a protein/macromolecule metabolic process/protein metabolic process/regulation of signaling/regulation of canonical Wnt signaling pathway/regulation of Wnt signaling pathwa…	;Molecular Function/Biological Process/Molecular Function;Cellular Component/Biological Process/Cellular Component/Molecular Function/Molecular Function/Molecular Function/Biological Process/Biological Process/Biological Process/Biological Process/Biological Process/Biological Process/Biological Process/Molecular Function/Biological Process/Biological Process/Biological Process/Biological Process…
TRINITY_DN1091_c1_g1_i5	KAF8770632.1	Casein kinase I isoform alpha like protein	100	Argiope bruennichi/Araneus ventricosus	0	P42168	Casein kinase I isoform alpha	85.1	7.45e-200	NA	NA	NA	NA	GO:0005634;GO:0006281;GO:0016740;GO:0023052;GO:0030163;GO:0036211;GO:0048856;GO:0140096	nucleus;DNA repair;transferase activity;signaling;protein catabolic process;protein modification process;anatomical structure development;catalytic activity, acting on a protein	Cellular Component;Biological Process;Molecular Function;Biological Process;Biological Process;Biological Process;Biological Process;Molecular Function	EC:2.7.1	Transferring phosphorus-containing groups	noIPR;IPR000719;noIPR;IPR000719;noIPR;IPR011009	HOMOLOGOUS_SUPERFAMILY;DOMAIN;DOMAIN;DOMAIN;DOMAIN;HOMOLOGOUS_SUPERFAMILY	Protein kinase-like domain superfamily;Protein kinase domain;Protein kinase domain;Protein kinase domain;Protein kinase domain;Protein kinase-like domain superfamily	G3DSA:1.10.510.10 (GENE3D);PF00069 (PFAM);PTHR11909 (PANTHER);PS50011 (PROSITE_PROFILES);cd14128 (CDD);SSF56112 (SUPERFAMILY)	;GO:0004672/GO:0006468/GO:0005524;GO:0043226/GO:0009987/GO:0043229/GO:0016772/GO:0016740/GO:0140096/GO:0043170/GO:0019538/GO:0023051/GO:0060828/GO:0030111/GO:0051716/GO:0198738/GO:0004672/GO:0006464/GO:1901564/GO:0009968/GO:0065007/GO:0018209/GO:0006468/GO:0110165/GO:0008152/GO:0044238/GO:0010646/GO:0016310/GO:0043412/GO:0050789/GO:0048519/GO:0018193/GO:0044237/GO:0007267/GO:0048585/GO:0005634/GO…	;protein kinase activity/protein phosphorylation/ATP binding;organelle/cellular process/intracellular organelle/transferase activity, transferring phosphorus-containing groups/transferase activity/catalytic activity, acting on a protein/macromolecule metabolic process/protein metabolic process/regulation of signaling/regulation of canonical Wnt signaling pathway/regulation of Wnt signaling pathwa…	;Molecular Function/Biological Process/Molecular Function;Cellular Component/Biological Process/Cellular Component/Molecular Function/Molecular Function/Molecular Function/Biological Process/Biological Process/Biological Process/Biological Process/Biological Process/Biological Process/Biological Process/Molecular Function/Biological Process/Biological Process/Biological Process/Biological Process…
TRINITY_DN1197_c0_g1_i2	GIY65490.1	ras-related protein Rab-11B	100	Caerostris darwini	0	Q3MHP2	Ras-related protein Rab-11B	85.3	2.76e-126	NA	NA	NA	NA	GO:0000910;GO:0002376;GO:0003924;GO:0005635;GO:0005768;GO:0005773;GO:0005794;GO:0005886;GO:0007010;GO:0007163;GO:0016192;GO:0023052;GO:0030154;GO:0034330;GO:0048856;GO:0048870;GO:0061024;GO:0072659;GO:0098542;GO:0140013	cytokinesis;immune system process;GTPase activity;nuclear envelope;endosome;vacuole;Golgi apparatus;plasma membrane;cytoskeleton organization;establishment or maintenance of cell polarity;vesicle-mediated transport;signaling;cell differentiation;cell junction organization;anatomical structure development;cell motility;membrane organization;protein localization to plasma membrane;defense response …	Biological Process;Biological Process;Molecular Function;Cellular Component;Cellular Component;Cellular Component;Cellular Component;Cellular Component;Biological Process;Biological Process;Biological Process;Biological Process;Biological Process;Biological Process;Biological Process;Biological Process;Biological Process;Biological Process;Biological Process;Biological Process	EC:3.6.1.15	nucleoside-triphosphate phosphatase	noIPR;IPR001806;IPR027417;IPR005225;noIPR;noIPR;noIPR;IPR001806;noIPR;noIPR;IPR027417	HOMOLOGOUS_SUPERFAMILY;FAMILY;HOMOLOGOUS_SUPERFAMILY;DOMAIN;DOMAIN;DOMAIN;DOMAIN;FAMILY;FAMILY;FAMILY;HOMOLOGOUS_SUPERFAMILY	Sterile alpha motif/pointed domain superfamily;Small GTPase;P-loop containing nucleoside triphosphate hydrolase;Small GTP-binding protein domain;Small GTP-binding protein domain;Small GTP-binding protein domain;Small GTP-binding protein domain;Small GTPase;Small GTPase;Small GTPase;P-loop containing nucleoside triphosphate hydrolase	PR00449 (PRINTS);PF00071 (PFAM);G3DSA:3.40.50.300 (GENE3D);TIGR00231 (TIGRFAM);mobidb-lite (MOBIDB_LITE);PTHR47979 (PANTHER);PS51419 (PROSITE_PROFILES);PS51421 (PROSITE_PROFILES);PS51420 (PROSITE_PROFILES);cd01868 (CDD);SSF52540 (SUPERFAMILY)	;GO:0003924/GO:0005525;;GO:0005525;;GO:0005737/GO:0043231/GO:0043226/GO:0006996/GO:0006906/GO:0009987/GO:0043229/GO:0006810/GO:0140352/GO:0016192/GO:0061025/GO:0005886/GO:0051234/GO:0140029/GO:0005768/GO:0071840/GO:0110165/GO:0061024/GO:0097708/GO:0055037/GO:0016050/GO:0051179/GO:0043227/GO:0071944/GO:0099500/GO:0046903/GO:0005773/GO:0090174/GO:0006887/GO:0031982/GO:0031410/GO:0005622/GO:0048284/…	;GTPase activity/GTP binding;;GTP binding;;cytoplasm/intracellular membrane-bounded organelle/organelle/organelle organization/vesicle fusion/cellular process/intracellular organelle/transport/export from cell/vesicle-mediated transport/membrane fusion/plasma membrane/establishment of localization/exocytic process/endosome/cellular component organization or biogenesis/cellular anatomical entity/m…	;Molecular Function/Molecular Function;;Molecular Function;;Cellular Component/Cellular Component/Cellular Component/Biological Process/Biological Process/Biological Process/Cellular Component/Biological Process/Biological Process/Biological Process/Biological Process/Cellular Component/Biological Process/Biological Process/Cellular Component/Biological Process/Cellular Component/Biological Proce…
TRINITY_DN1197_c0_g2_i1	GIY65490.1	ras-related protein Rab-11B	100	Caerostris darwini	0	Q3MHP2	Ras-related protein Rab-11B	85.3	2.76e-126	NA	NA	NA	NA	NA	NA	NA	NA	NA	noIPR;IPR001806;IPR027417;IPR005225;noIPR;noIPR;noIPR;IPR001806;noIPR;noIPR;IPR027417	HOMOLOGOUS_SUPERFAMILY;FAMILY;HOMOLOGOUS_SUPERFAMILY;DOMAIN;DOMAIN;DOMAIN;DOMAIN;FAMILY;FAMILY;FAMILY;HOMOLOGOUS_SUPERFAMILY	Sterile alpha motif/pointed domain superfamily;Small GTPase;P-loop containing nucleoside triphosphate hydrolase;Small GTP-binding protein domain;Small GTP-binding protein domain;Small GTP-binding protein domain;Small GTP-binding protein domain;Small GTPase;Small GTPase;Small GTPase;P-loop containing nucleoside triphosphate hydrolase	PR00449 (PRINTS);PF00071 (PFAM);G3DSA:3.40.50.300 (GENE3D);TIGR00231 (TIGRFAM);mobidb-lite (MOBIDB_LITE);PTHR47979 (PANTHER);PS51419 (PROSITE_PROFILES);PS51421 (PROSITE_PROFILES);PS51420 (PROSITE_PROFILES);cd01868 (CDD);SSF52540 (SUPERFAMILY)	;GO:0003924/GO:0005525;;GO:0005525;;GO:0005737/GO:0043231/GO:0043226/GO:0006996/GO:0006906/GO:0009987/GO:0043229/GO:0006810/GO:0140352/GO:0016192/GO:0061025/GO:0005886/GO:0051234/GO:0140029/GO:0005768/GO:0071840/GO:0110165/GO:0061024/GO:0097708/GO:0055037/GO:0016050/GO:0051179/GO:0043227/GO:0071944/GO:0099500/GO:0046903/GO:0005773/GO:0090174/GO:0006887/GO:0031982/GO:0031410/GO:0005622/GO:0048284/…	;GTPase activity/GTP binding;;GTP binding;;cytoplasm/intracellular membrane-bounded organelle/organelle/organelle organization/vesicle fusion/cellular process/intracellular organelle/transport/export from cell/vesicle-mediated transport/membrane fusion/plasma membrane/establishment of localization/exocytic process/endosome/cellular component organization or biogenesis/cellular anatomical entity/m…	;Molecular Function/Molecular Function;;Molecular Function;;Cellular Component/Cellular Component/Cellular Component/Biological Process/Biological Process/Biological Process/Cellular Component/Biological Process/Biological Process/Biological Process/Biological Process/Cellular Component/Biological Process/Biological Process/Cellular Component/Biological Process/Cellular Component/Biological Proce…
TRINITY_DN1150_c0_g2_i1	GBN20841.1	Ribose-phosphate pyrophosphokinase 1	100	Araneus ventricosus/Araneus ventricosus/Araneus ventricosus/Araneus ventricosus	0	Q7ZXC9	Ribose-phosphate pyrophosphokinase 2	85.5	4.13e-84	Prps1_6;Prps1_6;Prps1_6;Prps1_6;Prps1_6;Prps1_6;Prps1_6;Prps1_6;Prps1_6;Prps1_6;Prps1_6	GO:0000287-IEA;GO:0004749-IEA;GO:0046872-IEA;GO:0009156-IEA;GO:0009165-IEA;GO:0006015-IEA;GO:0016310-IEA;GO:0016740-IEA;GO:0016301-IEA;GO:0044249-IEA;GO:0005524-IEA	magnesium ion binding-IEA;ribose phosphate diphosphokinase activity-IEA;metal ion binding-IEA;ribonucleoside monophosphate biosynthetic process-IEA;nucleotide biosynthetic process-IEA;5-phosphoribose 1-diphosphate biosynthetic process-IEA;phosphorylation-IEA;transferase activity-IEA;kinase activity-IEA;cellular biosynthetic process-IEA;ATP binding-IEA	Molecular Function-IEA;Molecular Function-IEA;Molecular Function-IEA;Biological Process-IEA;Biological Process-IEA;Biological Process-IEA;Biological Process-IEA;Molecular Function-IEA;Molecular Function-IEA;Biological Process-IEA;Molecular Function-IEA	GO:0016740;GO:0055086;GO:1901135	transferase activity;nucleobase-containing small molecule metabolic process;carbohydrate derivative metabolic process	Molecular Function;Biological Process;Biological Process	EC:2.7.6.1	ribose-phosphate diphosphokinase	IPR029057;IPR005946;IPR005946;IPR005946;IPR000836;IPR029057	HOMOLOGOUS_SUPERFAMILY;FAMILY;FAMILY;FAMILY;DOMAIN;HOMOLOGOUS_SUPERFAMILY	Phosphoribosyltransferase-like;Ribose-phosphate pyrophosphokinase;Ribose-phosphate pyrophosphokinase;Ribose-phosphate pyrophosphokinase;Phosphoribosyltransferase domain;Phosphoribosyltransferase-like	G3DSA:3.40.50.2020 (GENE3D);TIGR01251 (TIGRFAM);PF14572 (PFAM);PTHR10210 (PANTHER);cd06223 (CDD);SSF53271 (SUPERFAMILY)	;GO:0000287/GO:0009165/GO:0004749;GO:0000287/GO:0009165/GO:0004749;GO:0000287/GO:0009165/GO:0004749/GO:0044281/GO:0009987/GO:0016772/GO:0016740/GO:0018130/GO:0044271/GO:0006164/GO:1901293/GO:0055086/GO:1901564/GO:0072522/GO:0009165/GO:0046483/GO:0110165/GO:0008152/GO:0044238/GO:1990234/GO:0044237/GO:0005622/GO:0006807/GO:0044249/GO:0005737/GO:1901135/GO:0009058/GO:1901360/GO:0006139/GO:0019438/GO…	;magnesium ion binding/nucleotide biosynthetic process/ribose phosphate diphosphokinase activity;magnesium ion binding/nucleotide biosynthetic process/ribose phosphate diphosphokinase activity;magnesium ion binding/nucleotide biosynthetic process/ribose phosphate diphosphokinase activity/small molecule metabolic process/cellular process/transferase activity, transferring phosphorus-containing gro…	;Molecular Function/Biological Process/Molecular Function;Molecular Function/Biological Process/Molecular Function;Molecular Function/Biological Process/Molecular Function/Biological Process/Biological Process/Molecular Function/Molecular Function/Biological Process/Biological Process/Biological Process/Biological Process/Biological Process/Biological Process/Biological Process/Biological Process…
TRINITY_DN932_c0_g1_i2	GFU22350.1	f-actin-capping protein subunit beta	100	Nephila pilipes	0	P47756	F-actin-capping protein subunit beta	85.6	6.56e-169	NA	NA	NA	NA	NA	NA	NA	NA	NA	IPR001698;IPR001698;IPR042276;IPR043175;IPR001698;IPR037282	FAMILY;FAMILY;HOMOLOGOUS_SUPERFAMILY;HOMOLOGOUS_SUPERFAMILY;FAMILY;HOMOLOGOUS_SUPERFAMILY	F-actin-capping protein subunit beta;F-actin-capping protein subunit beta;F-actin-capping protein subunit alpha/beta, domain 2;F-actin-capping protein subunit beta, N-terminal domain;F-actin-capping protein subunit beta;F-actin-capping protein subunit alpha/beta	PR00192 (PRINTS);PF01115 (PFAM);G3DSA:3.90.1150.210 (GENE3D);G3DSA:1.20.58.570 (GENE3D);PTHR10619 (PANTHER);SSF90096 (SUPERFAMILY)	GO:0051016/GO:0008290;GO:0051016/GO:0008290;;;GO:0051016/GO:0008290/GO:0032956/GO:0005856/GO:0043226/GO:0006996/GO:0030832/GO:0009987/GO:0043229/GO:0030835/GO:0046847/GO:0032535/GO:0043242/GO:0090066/GO:0051493/GO:0000902/GO:0008154/GO:0051258/GO:0022411/GO:0051128/GO:0060491/GO:0051015/GO:0065007/GO:0008092/GO:0051129/GO:0051494/GO:0071840/GO:0110165/GO:0120031/GO:1901880/GO:0050789/GO:0048519/G…	barbed-end actin filament capping/F-actin capping protein complex;barbed-end actin filament capping/F-actin capping protein complex;;;barbed-end actin filament capping/F-actin capping protein complex/regulation of actin cytoskeleton organization/cytoskeleton/organelle/organelle organization/regulation of actin filament length/cellular process/intracellular organelle/negative regulation of actin f…	Biological Process/Cellular Component;Biological Process/Cellular Component;;;Biological Process/Cellular Component/Biological Process/Cellular Component/Cellular Component/Biological Process/Biological Process/Biological Process/Cellular Component/Biological Process/Biological Process/Biological Process/Biological Process/Biological Process/Biological Process/Biological Process/Biological Proces…
TRINITY_DN17675_c0_g1_i1	KAF8787324.1	Transmembrane emp24 domain-containing protein like	100	Argiope bruennichi	0	B3NZM5	Transmembrane emp24 domain-containing protein eca	85.7	7.71e-70	NA	NA	NA	NA	NA	NA	NA	NA	NA	IPR009038;IPR015720;IPR009038	DOMAIN;FAMILY;DOMAIN	GOLD domain;Transmembrane emp24 domain-containing protein;GOLD domain	PF01105 (PFAM);PTHR22811 (PANTHER);PS50866 (PROSITE_PROFILES)	;GO:0005737/GO:0043231/GO:0015031/GO:0043226/GO:0006996/GO:0009987/GO:0043229/GO:0006810/GO:0010256/GO:0006888/GO:0016192/GO:0034613/GO:0030134/GO:0005886/GO:0005793/GO:0051234/GO:0030135/GO:0071705/GO:0008104/GO:0005783/GO:0051649/GO:0051641/GO:0071840/GO:0110165/GO:0070727/GO:0005794/GO:0045184/GO:0097708/GO:0007030/GO:0051179/GO:0043227/GO:0033036/GO:0071944/GO:0046907/GO:0005773/GO:0048193/GO…	;cytoplasm/intracellular membrane-bounded organelle/protein transport/organelle/organelle organization/cellular process/intracellular organelle/transport/endomembrane system organization/endoplasmic reticulum to Golgi vesicle-mediated transport/vesicle-mediated transport/protein localization/COPII-coated ER to Golgi transport vesicle/plasma membrane/endoplasmic reticulum-Golgi intermediate compar…	;Cellular Component/Cellular Component/Biological Process/Cellular Component/Biological Process/Biological Process/Cellular Component/Biological Process/Biological Process/Biological Process/Biological Process/Biological Process/Cellular Component/Cellular Component/Cellular Component/Biological Process/Cellular Component/Biological Process/Biological Process/Cellular Component/Biological Process…
TRINITY_DN8_c0_g1_i1	GFT49550.1	ADP-ribosylation factor 4	100	Nephila pilipes	0	Q3SZF2	ADP-ribosylation factor 4	86	1.47e-112	NA	NA	NA	NA	NA	NA	NA	NA	NA	IPR006689;IPR005225;IPR027417;IPR006689;IPR024156;noIPR;IPR045872;IPR027417	FAMILY;DOMAIN;HOMOLOGOUS_SUPERFAMILY;FAMILY;FAMILY;FAMILY;FAMILY;HOMOLOGOUS_SUPERFAMILY	Small GTPase superfamily, ARF/SAR type;Small GTP-binding protein domain;P-loop containing nucleoside triphosphate hydrolase;Small GTPase superfamily, ARF/SAR type;Small GTPase superfamily, ARF type;Small GTPase superfamily, ARF type;ADP-ribosylation factor 1-5;P-loop containing nucleoside triphosphate hydrolase	PR00328 (PRINTS);TIGR00231 (TIGRFAM);G3DSA:3.40.50.300 (GENE3D);PF00025 (PFAM);PTHR11711 (PANTHER);PS51417 (PROSITE_PROFILES);cd04150 (CDD);SSF52540 (SUPERFAMILY)	GO:0005525/GO:0003924;GO:0005525;;GO:0005525/GO:0003924;GO:0005525/GO:0005737/GO:0015031/GO:0005525/GO:0036094/GO:0043168/GO:0097159/GO:0009987/GO:1901265/GO:0006810/GO:0016192/GO:0034613/GO:0005886/GO:0051234/GO:0035639/GO:0032553/GO:0097367/GO:0071705/GO:0008104/GO:0051649/GO:0051641/GO:0000166/GO:0110165/GO:0070727/GO:0032555/GO:0045184/GO:0051179/GO:0033036/GO:0043167/GO:0019001/GO:0071944/GO…	GTP binding/GTPase activity;GTP binding;;GTP binding/GTPase activity;GTP binding/cytoplasm/protein transport/GTP binding/small molecule binding/anion binding/organic cyclic compound binding/cellular process/nucleoside phosphate binding/transport/vesicle-mediated transport/protein localization/plasma membrane/establishment of localization/purine ribonucleoside triphosphate binding/ribonucleotide b…	Molecular Function/Molecular Function;Molecular Function;;Molecular Function/Molecular Function;Molecular Function/Cellular Component/Biological Process/Molecular Function/Molecular Function/Molecular Function/Molecular Function/Biological Process/Molecular Function/Biological Process/Biological Process/Biological Process/Cellular Component/Biological Process/Molecular Function/Molecular Function…
TRINITY_DN1987_c0_g1_i1	GBL75544.1	60S ribosomal protein L8	100	Araneus ventricosus	0	Q6RYS3	Large ribosomal subunit protein uL2	86.2	4.45e-161	RpL8;RpL8;RpL8;RpL8	GO:0003735-IEA;GO:1990904-IEA;GO:0005840-IEA;GO:0006412-IEA	structural constituent of ribosome-IEA;ribonucleoprotein complex-IEA;ribosome-IEA;translation-IEA	Molecular Function-IEA;Cellular Component-IEA;Cellular Component-IEA;Biological Process-IEA	GO:0005198;GO:0005840	structural molecule activity;ribosome	Molecular Function;Cellular Component	NA	NA	IPR002171;IPR014726;IPR014722;IPR022666;IPR022669;IPR012340;IPR002171;IPR012340;IPR008991	FAMILY;HOMOLOGOUS_SUPERFAMILY;HOMOLOGOUS_SUPERFAMILY;DOMAIN;DOMAIN;HOMOLOGOUS_SUPERFAMILY;FAMILY;HOMOLOGOUS_SUPERFAMILY;HOMOLOGOUS_SUPERFAMILY	Ribosomal protein L2;Ribosomal protein L2, domain 3;Ribosomal protein L2, domain 2;Ribosomal Proteins L2, RNA binding domain;Ribosomal protein L2, C-terminal;Nucleic acid-binding, OB-fold;Ribosomal protein L2;Nucleic acid-binding, OB-fold;Translation protein SH3-like domain superfamily	PIRSF002158 (PIRSF);G3DSA:4.10.950.10 (GENE3D);G3DSA:2.30.30.30 (GENE3D);PF00181 (PFAM);PF03947 (PFAM);G3DSA:2.40.50.140 (GENE3D);PTHR13691 (PANTHER);SSF50249 (SUPERFAMILY);SSF50104 (SUPERFAMILY)	GO:0005840/GO:0003735/GO:0006412;;;GO:0005840/GO:0003735/GO:0006412;GO:0005840/GO:0003735/GO:0006412;;GO:0005840/GO:0003735/GO:0006412/GO:0003735/GO:0043226/GO:0097159/GO:0009987/GO:0043229/GO:0043170/GO:0019538/GO:0005840/GO:0022626/GO:0044271/GO:0010467/GO:1901564/GO:0043043/GO:0110165/GO:0003723/GO:0043603/GO:0008152/GO:0022625/GO:0044238/GO:0006412/GO:0009059/GO:0006518/GO:0044237/GO:0005198/…	ribosome/structural constituent of ribosome/translation;;;ribosome/structural constituent of ribosome/translation;ribosome/structural constituent of ribosome/translation;;ribosome/structural constituent of ribosome/translation/structural constituent of ribosome/organelle/organic cyclic compound binding/cellular process/intracellular organelle/macromolecule metabolic process/protein metabolic proc…	Cellular Component/Molecular Function/Biological Process;;;Cellular Component/Molecular Function/Biological Process;Cellular Component/Molecular Function/Biological Process;;Cellular Component/Molecular Function/Biological Process/Molecular Function/Cellular Component/Molecular Function/Biological Process/Cellular Component/Biological Process/Biological Process/Cellular Component/Cellular Compone…
TRINITY_DN3506_c0_g1_i2	KAF8774714.1	Protein enhancer of sevenless 2B like protein	100	Argiope bruennichi/Araneus ventricosus	0	Q6YKA8	Protein E(sev)2B	86.3	2.67e-139	NA	NA	NA	NA	NA	NA	NA	NA	NA	IPR000980;IPR001452;noIPR;IPR001452;noIPR;IPR000980;IPR001452;IPR036860;noIPR;IPR043539;IPR001452;IPR000980;IPR001452;noIPR;noIPR;noIPR;IPR036860;IPR036028;IPR036028	DOMAIN;DOMAIN;DOMAIN;DOMAIN;DOMAIN;DOMAIN;DOMAIN;HOMOLOGOUS_SUPERFAMILY;HOMOLOGOUS_SUPERFAMILY;FAMILY;DOMAIN;DOMAIN;DOMAIN;DOMAIN;DOMAIN;DOMAIN;HOMOLOGOUS_SUPERFAMILY;HOMOLOGOUS_SUPERFAMILY;HOMOLOGOUS_SUPERFAMILY	SH2 domain;SH3 domain;SH3 domain;SH3 domain;SH3 domain;SH2 domain;SH3 domain;SH2 domain superfamily;SH2 domain superfamily;Grb2-like;SH3 domain;SH2 domain;SH3 domain;SH3 domain;SH3 domain;SH3 domain;SH2 domain superfamily;SH3-like domain superfamily;SH3-like domain superfamily	PR00401 (PRINTS);PR00452 (PRINTS);PR00499 (PRINTS);PF14604 (PFAM);G3DSA:2.30.30.40 (GENE3D);PF00017 (PFAM);PF00018 (PFAM);G3DSA:3.30.505.10 (GENE3D);G3DSA:2.30.30.40 (GENE3D);PTHR46037 (PANTHER);PS50002 (PROSITE_PROFILES);PS50001 (PROSITE_PROFILES);PS50002 (PROSITE_PROFILES);cd11805 (CDD);cd11804 (CDD);cd09941 (CDD);SSF55550 (SUPERFAMILY);SSF50044 (SUPERFAMILY);SSF50044 (SUPERFAMILY)	;GO:0005515;;GO:0005515;;;GO:0005515;;;;GO:0005515;;GO:0005515;;;;;GO:0005515;GO:0005515	;protein binding;;protein binding;;;protein binding;;;;protein binding;;protein binding;;;;;protein binding;protein binding	;Molecular Function;;Molecular Function;;;Molecular Function;;;;Molecular Function;;Molecular Function;;;;;Molecular Function;Molecular Function
TRINITY_DN3506_c0_g1_i5	KAF8774714.1	Protein enhancer of sevenless 2B like protein	100	Argiope bruennichi/Araneus ventricosus	0	Q6YKA8	Protein E(sev)2B	86.3	2.67e-139	NA	NA	NA	NA	NA	NA	NA	NA	NA	IPR000980;IPR001452;noIPR;IPR001452;noIPR;IPR000980;IPR001452;IPR036860;noIPR;IPR043539;IPR001452;IPR000980;IPR001452;noIPR;noIPR;noIPR;IPR036860;IPR036028;IPR036028	DOMAIN;DOMAIN;DOMAIN;DOMAIN;DOMAIN;DOMAIN;DOMAIN;HOMOLOGOUS_SUPERFAMILY;HOMOLOGOUS_SUPERFAMILY;FAMILY;DOMAIN;DOMAIN;DOMAIN;DOMAIN;DOMAIN;DOMAIN;HOMOLOGOUS_SUPERFAMILY;HOMOLOGOUS_SUPERFAMILY;HOMOLOGOUS_SUPERFAMILY	SH2 domain;SH3 domain;SH3 domain;SH3 domain;SH3 domain;SH2 domain;SH3 domain;SH2 domain superfamily;SH2 domain superfamily;Grb2-like;SH3 domain;SH2 domain;SH3 domain;SH3 domain;SH3 domain;SH3 domain;SH2 domain superfamily;SH3-like domain superfamily;SH3-like domain superfamily	PR00401 (PRINTS);PR00452 (PRINTS);PR00499 (PRINTS);PF14604 (PFAM);G3DSA:2.30.30.40 (GENE3D);PF00017 (PFAM);PF00018 (PFAM);G3DSA:3.30.505.10 (GENE3D);G3DSA:2.30.30.40 (GENE3D);PTHR46037 (PANTHER);PS50002 (PROSITE_PROFILES);PS50001 (PROSITE_PROFILES);PS50002 (PROSITE_PROFILES);cd11805 (CDD);cd11804 (CDD);cd09941 (CDD);SSF55550 (SUPERFAMILY);SSF50044 (SUPERFAMILY);SSF50044 (SUPERFAMILY)	;GO:0005515;;GO:0005515;;;GO:0005515;;;;GO:0005515;;GO:0005515;;;;;GO:0005515;GO:0005515	;protein binding;;protein binding;;;protein binding;;;;protein binding;;protein binding;;;;;protein binding;protein binding	;Molecular Function;;Molecular Function;;;Molecular Function;;;;Molecular Function;;Molecular Function;;;;;Molecular Function;Molecular Function
TRINITY_DN8_c0_g2_i1	GFT49550.1	ADP-ribosylation factor 4	100	Nephila pilipes	0	Q3SZF2	ADP-ribosylation factor 4	86.6	5.14e-113	NA	NA	NA	NA	NA	NA	NA	NA	NA	IPR006689;IPR006689;IPR005225;IPR027417;IPR024156;noIPR;IPR045872;IPR027417	FAMILY;FAMILY;DOMAIN;HOMOLOGOUS_SUPERFAMILY;FAMILY;FAMILY;FAMILY;HOMOLOGOUS_SUPERFAMILY	Small GTPase superfamily, ARF/SAR type;Small GTPase superfamily, ARF/SAR type;Small GTP-binding protein domain;P-loop containing nucleoside triphosphate hydrolase;Small GTPase superfamily, ARF type;Small GTPase superfamily, ARF type;ADP-ribosylation factor 1-5;P-loop containing nucleoside triphosphate hydrolase	PR00328 (PRINTS);PF00025 (PFAM);TIGR00231 (TIGRFAM);G3DSA:3.40.50.300 (GENE3D);PTHR11711 (PANTHER);PS51417 (PROSITE_PROFILES);cd04150 (CDD);SSF52540 (SUPERFAMILY)	GO:0005525/GO:0003924;GO:0005525/GO:0003924;GO:0005525;;GO:0005525/GO:0005737/GO:0015031/GO:0005525/GO:0036094/GO:0043168/GO:0097159/GO:0009987/GO:1901265/GO:0006810/GO:0016192/GO:0034613/GO:0005886/GO:0051234/GO:0035639/GO:0032553/GO:0097367/GO:0071705/GO:0008104/GO:0051649/GO:0051641/GO:0000166/GO:0110165/GO:0070727/GO:0032555/GO:0045184/GO:0051179/GO:0033036/GO:0043167/GO:0019001/GO:0071944/GO…	GTP binding/GTPase activity;GTP binding/GTPase activity;GTP binding;;GTP binding/cytoplasm/protein transport/GTP binding/small molecule binding/anion binding/organic cyclic compound binding/cellular process/nucleoside phosphate binding/transport/vesicle-mediated transport/protein localization/plasma membrane/establishment of localization/purine ribonucleoside triphosphate binding/ribonucleotide b…	Molecular Function/Molecular Function;Molecular Function/Molecular Function;Molecular Function;;Molecular Function/Cellular Component/Biological Process/Molecular Function/Molecular Function/Molecular Function/Molecular Function/Biological Process/Molecular Function/Biological Process/Biological Process/Biological Process/Cellular Component/Biological Process/Molecular Function/Molecular Function…
TRINITY_DN1399_c0_g1_i2	GBM10370.1	14-3-3 protein epsilon	100	Araneus ventricosus	0	P92177	14-3-3 protein epsilon	86.6	4.5e-157	NA	NA	NA	NA	NA	NA	NA	NA	NA	IPR000308;IPR000308;IPR023410;IPR036815;noIPR;noIPR;IPR000308;noIPR;IPR036815	FAMILY;FAMILY;DOMAIN;HOMOLOGOUS_SUPERFAMILY;HOMOLOGOUS_SUPERFAMILY;HOMOLOGOUS_SUPERFAMILY;FAMILY;FAMILY;HOMOLOGOUS_SUPERFAMILY	14-3-3 protein;14-3-3 protein;14-3-3 domain;14-3-3 domain superfamily;14-3-3 domain superfamily;14-3-3 domain superfamily;14-3-3 protein;14-3-3 protein;14-3-3 domain superfamily	PR00305 (PRINTS);PIRSF000868 (PIRSF);PF00244 (PFAM);G3DSA:1.20.190.20 (GENE3D);mobidb-lite (MOBIDB_LITE);mobidb-lite (MOBIDB_LITE);PTHR18860 (PANTHER);cd10020 (CDD);SSF48445 (SUPERFAMILY)	;;;;;;GO:0005737/GO:0110165/GO:0009987/GO:0070727/GO:0050789/GO:0051179/GO:0034613/GO:0033036/GO:0023052/GO:0007165/GO:0005622/GO:0051716/GO:0008104/GO:0050896/GO:0065007/GO:0050794/GO:0007154/GO:0051641;;	;;;;;;cytoplasm/cellular anatomical entity/cellular process/cellular macromolecule localization/regulation of biological process/localization/protein localization/macromolecule localization/signaling/signal transduction/intracellular anatomical structure/cellular response to stimulus/protein localization/response to stimulus/biological regulation/regulation of cellular process/cell communication/…	;;;;;;Cellular Component/Cellular Component/Biological Process/Biological Process/Biological Process/Biological Process/Biological Process/Biological Process/Biological Process/Biological Process/Cellular Component/Biological Process/Biological Process/Biological Process/Biological Process/Biological Process/Biological Process/Biological Process;;
TRINITY_DN9182_c0_g1_i3	KAF8794194.1	Vacuolar protein sorting-associated protein like	100	Argiope bruennichi	0	Q9QZ88	Vacuolar protein sorting-associated protein 29	86.8	2.36e-119	NA	NA	NA	NA	GO:0005768;GO:0006886;GO:0016192	endosome;intracellular protein transport;vesicle-mediated transport	Cellular Component;Biological Process;Biological Process	NA	NA	IPR029052;IPR024654;IPR000979;IPR000979;IPR028661;IPR029052	HOMOLOGOUS_SUPERFAMILY;DOMAIN;FAMILY;FAMILY;FAMILY;HOMOLOGOUS_SUPERFAMILY	Metallo-dependent phosphatase-like;Calcineurin-like phosphoesterase domain, lpxH-type;Phosphodiesterase MJ0936/Vps29;Phosphodiesterase MJ0936/Vps29;Vacuolar protein sorting-associated protein 29;Metallo-dependent phosphatase-like	G3DSA:3.60.21.10 (GENE3D);PF12850 (PFAM);TIGR00040 (TIGRFAM);PTHR11124 (PANTHER);cd07394 (CDD);SSF56300 (SUPERFAMILY)	;;;GO:0005737/GO:0043231/GO:0015031/GO:0043226/GO:0009987/GO:0043229/GO:0006810/GO:0016192/GO:0034613/GO:0042147/GO:0005886/GO:0051234/GO:0005768/GO:0071705/GO:0008104/GO:0051649/GO:0051641/GO:0110165/GO:0070727/GO:0045184/GO:0016482/GO:0097708/GO:0051179/GO:0043227/GO:0033036/GO:0071944/GO:0046907/GO:0005773/GO:0031982/GO:0031410/GO:0098796/GO:0005622/GO:0071702/GO:0016197/GO:0016020/GO:0012505/…	;;;cytoplasm/intracellular membrane-bounded organelle/protein transport/organelle/cellular process/intracellular organelle/transport/vesicle-mediated transport/protein localization/retrograde transport, endosome to Golgi/plasma membrane/establishment of localization/endosome/nitrogen compound transport/protein localization/establishment of localization in cell/cellular localization/cellular anato…	;;;Cellular Component/Cellular Component/Biological Process/Cellular Component/Biological Process/Cellular Component/Biological Process/Biological Process/Biological Process/Biological Process/Cellular Component/Biological Process/Cellular Component/Biological Process/Biological Process/Biological Process/Biological Process/Cellular Component/Biological Process/Biological Process/Biological Proce…
TRINITY_DN9182_c0_g1_i3	KAF8794194.1	Vacuolar protein sorting-associated protein like	100	Argiope bruennichi	0	Q9QZ88	Vacuolar protein sorting-associated protein 29	86.8	2.36e-119	NA	NA	NA	NA	GO:0005768;GO:0006886;GO:0016192	endosome;intracellular protein transport;vesicle-mediated transport	Cellular Component;Biological Process;Biological Process	NA	NA	IPR029052;IPR024654;IPR000979;IPR000979;IPR028661;IPR029052	HOMOLOGOUS_SUPERFAMILY;DOMAIN;FAMILY;FAMILY;FAMILY;HOMOLOGOUS_SUPERFAMILY	Metallo-dependent phosphatase-like;Calcineurin-like phosphoesterase domain, lpxH-type;Phosphodiesterase MJ0936/Vps29;Phosphodiesterase MJ0936/Vps29;Vacuolar protein sorting-associated protein 29;Metallo-dependent phosphatase-like	G3DSA:3.60.21.10 (GENE3D);PF12850 (PFAM);TIGR00040 (TIGRFAM);PTHR11124 (PANTHER);cd07394 (CDD);SSF56300 (SUPERFAMILY)	;;;GO:0005737/GO:0043231/GO:0015031/GO:0043226/GO:0009987/GO:0043229/GO:0006810/GO:0016192/GO:0034613/GO:0042147/GO:0005886/GO:0051234/GO:0005768/GO:0071705/GO:0008104/GO:0051649/GO:0051641/GO:0110165/GO:0070727/GO:0045184/GO:0016482/GO:0097708/GO:0051179/GO:0043227/GO:0033036/GO:0071944/GO:0046907/GO:0005773/GO:0031982/GO:0031410/GO:0098796/GO:0005622/GO:0071702/GO:0016197/GO:0016020/GO:0012505/…	;;;cytoplasm/intracellular membrane-bounded organelle/protein transport/organelle/cellular process/intracellular organelle/transport/vesicle-mediated transport/protein localization/retrograde transport, endosome to Golgi/plasma membrane/establishment of localization/endosome/nitrogen compound transport/protein localization/establishment of localization in cell/cellular localization/cellular anato…	;;;Cellular Component/Cellular Component/Biological Process/Cellular Component/Biological Process/Cellular Component/Biological Process/Biological Process/Biological Process/Biological Process/Cellular Component/Biological Process/Cellular Component/Biological Process/Biological Process/Biological Process/Biological Process/Cellular Component/Biological Process/Biological Process/Biological Proce…
TRINITY_DN12438_c0_g1_i5	KAF8774625.1	Ras-related protein Rab-4B like protein	100	Argiope bruennichi/Araneus ventricosus/Trichonephila clavata/Trichonephila inaurata madagascariensis/Caerostris darwini	0	P61017	Ras-related protein Rab-4B	87	2.31e-108	NA	NA	NA	NA	GO:0003924;GO:0005768;GO:0007155;GO:0016192;GO:0022414;GO:0023052;GO:0030154;GO:0048856	GTPase activity;endosome;cell adhesion;vesicle-mediated transport;reproductive process;signaling;cell differentiation;anatomical structure development	Molecular Function;Cellular Component;Biological Process;Biological Process;Biological Process;Biological Process;Biological Process;Biological Process	EC:3.6.1.15	nucleoside-triphosphate phosphatase	noIPR;IPR001806;IPR027417;noIPR;noIPR;IPR027417	HOMOLOGOUS_SUPERFAMILY;FAMILY;HOMOLOGOUS_SUPERFAMILY;HOMOLOGOUS_SUPERFAMILY;HOMOLOGOUS_SUPERFAMILY;HOMOLOGOUS_SUPERFAMILY	Protein kinase-like domain superfamily;Small GTPase;P-loop containing nucleoside triphosphate hydrolase;P-loop containing nucleoside triphosphate hydrolase;P-loop containing nucleoside triphosphate hydrolase;P-loop containing nucleoside triphosphate hydrolase	PR00449 (PRINTS);PF00071 (PFAM);G3DSA:3.40.50.300 (GENE3D);PTHR47979 (PANTHER);PS51419 (PROSITE_PROFILES);SSF52540 (SUPERFAMILY)	;GO:0003924/GO:0005525;;GO:0005737/GO:0043231/GO:0043226/GO:0006900/GO:0006996/GO:0009987/GO:0043229/GO:0006810/GO:0060627/GO:0010324/GO:0016192/GO:0032879/GO:0005886/GO:0051049/GO:0051234/GO:0005768/GO:0051128/GO:0065007/GO:0071840/GO:0110165/GO:0061024/GO:0097708/GO:0006897/GO:0016050/GO:0050789/GO:0051179/GO:0043227/GO:0030100/GO:0071944/GO:0005773/GO:0031982/GO:0031410/GO:0005622/GO:0016043/G…	;GTPase activity/GTP binding;;cytoplasm/intracellular membrane-bounded organelle/organelle/vesicle budding from membrane/organelle organization/cellular process/intracellular organelle/transport/regulation of vesicle-mediated transport/membrane invagination/vesicle-mediated transport/regulation of localization/plasma membrane/regulation of transport/establishment of localization/endosome/regulati…	;Molecular Function/Molecular Function;;Cellular Component/Cellular Component/Cellular Component/Biological Process/Biological Process/Biological Process/Cellular Component/Biological Process/Biological Process/Biological Process/Biological Process/Biological Process/Cellular Component/Biological Process/Biological Process/Cellular Component/Biological Process/Biological Process/Biological Proces…
TRINITY_DN12438_c0_g1_i8	KAF8774625.1	Ras-related protein Rab-4B like protein	100	Argiope bruennichi/Araneus ventricosus/Trichonephila clavata/Trichonephila inaurata madagascariensis/Caerostris darwini	0	P61017	Ras-related protein Rab-4B	87	2.31e-108	NA	NA	NA	NA	GO:0003924;GO:0005768;GO:0007155;GO:0016192;GO:0022414;GO:0023052;GO:0030154;GO:0048856	GTPase activity;endosome;cell adhesion;vesicle-mediated transport;reproductive process;signaling;cell differentiation;anatomical structure development	Molecular Function;Cellular Component;Biological Process;Biological Process;Biological Process;Biological Process;Biological Process;Biological Process	EC:3.6.1.15	nucleoside-triphosphate phosphatase	noIPR;IPR001806;IPR027417;noIPR;noIPR;IPR027417	HOMOLOGOUS_SUPERFAMILY;FAMILY;HOMOLOGOUS_SUPERFAMILY;HOMOLOGOUS_SUPERFAMILY;HOMOLOGOUS_SUPERFAMILY;HOMOLOGOUS_SUPERFAMILY	Protein kinase-like domain superfamily;Small GTPase;P-loop containing nucleoside triphosphate hydrolase;P-loop containing nucleoside triphosphate hydrolase;P-loop containing nucleoside triphosphate hydrolase;P-loop containing nucleoside triphosphate hydrolase	PR00449 (PRINTS);PF00071 (PFAM);G3DSA:3.40.50.300 (GENE3D);PTHR47979 (PANTHER);PS51419 (PROSITE_PROFILES);SSF52540 (SUPERFAMILY)	;GO:0003924/GO:0005525;;GO:0005737/GO:0043231/GO:0043226/GO:0006900/GO:0006996/GO:0009987/GO:0043229/GO:0006810/GO:0060627/GO:0010324/GO:0016192/GO:0032879/GO:0005886/GO:0051049/GO:0051234/GO:0005768/GO:0051128/GO:0065007/GO:0071840/GO:0110165/GO:0061024/GO:0097708/GO:0006897/GO:0016050/GO:0050789/GO:0051179/GO:0043227/GO:0030100/GO:0071944/GO:0005773/GO:0031982/GO:0031410/GO:0005622/GO:0016043/G…	;GTPase activity/GTP binding;;cytoplasm/intracellular membrane-bounded organelle/organelle/vesicle budding from membrane/organelle organization/cellular process/intracellular organelle/transport/regulation of vesicle-mediated transport/membrane invagination/vesicle-mediated transport/regulation of localization/plasma membrane/regulation of transport/establishment of localization/endosome/regulati…	;Molecular Function/Molecular Function;;Cellular Component/Cellular Component/Cellular Component/Biological Process/Biological Process/Biological Process/Cellular Component/Biological Process/Biological Process/Biological Process/Biological Process/Biological Process/Cellular Component/Biological Process/Biological Process/Cellular Component/Biological Process/Biological Process/Biological Proces…
TRINITY_DN12438_c0_g1_i5	KAF8774625.1	Ras-related protein Rab-4B like protein	100	Argiope bruennichi/Araneus ventricosus/Trichonephila clavata/Trichonephila inaurata madagascariensis/Caerostris darwini	0	P61017	Ras-related protein Rab-4B	87	2.31e-108	NA	NA	NA	NA	GO:0003924;GO:0005768;GO:0007155;GO:0016192;GO:0022414;GO:0023052;GO:0030154;GO:0048856	GTPase activity;endosome;cell adhesion;vesicle-mediated transport;reproductive process;signaling;cell differentiation;anatomical structure development	Molecular Function;Cellular Component;Biological Process;Biological Process;Biological Process;Biological Process;Biological Process;Biological Process	EC:3.6.1.15	nucleoside-triphosphate phosphatase	noIPR;IPR001806;IPR027417;noIPR;noIPR;IPR027417	HOMOLOGOUS_SUPERFAMILY;FAMILY;HOMOLOGOUS_SUPERFAMILY;HOMOLOGOUS_SUPERFAMILY;HOMOLOGOUS_SUPERFAMILY;HOMOLOGOUS_SUPERFAMILY	Protein kinase-like domain superfamily;Small GTPase;P-loop containing nucleoside triphosphate hydrolase;P-loop containing nucleoside triphosphate hydrolase;P-loop containing nucleoside triphosphate hydrolase;P-loop containing nucleoside triphosphate hydrolase	PR00449 (PRINTS);PF00071 (PFAM);G3DSA:3.40.50.300 (GENE3D);PTHR47979 (PANTHER);PS51419 (PROSITE_PROFILES);SSF52540 (SUPERFAMILY)	;GO:0003924/GO:0005525;;GO:0005737/GO:0043231/GO:0043226/GO:0006900/GO:0006996/GO:0009987/GO:0043229/GO:0006810/GO:0060627/GO:0010324/GO:0016192/GO:0032879/GO:0005886/GO:0051049/GO:0051234/GO:0005768/GO:0051128/GO:0065007/GO:0071840/GO:0110165/GO:0061024/GO:0097708/GO:0006897/GO:0016050/GO:0050789/GO:0051179/GO:0043227/GO:0030100/GO:0071944/GO:0005773/GO:0031982/GO:0031410/GO:0005622/GO:0016043/G…	;GTPase activity/GTP binding;;cytoplasm/intracellular membrane-bounded organelle/organelle/vesicle budding from membrane/organelle organization/cellular process/intracellular organelle/transport/regulation of vesicle-mediated transport/membrane invagination/vesicle-mediated transport/regulation of localization/plasma membrane/regulation of transport/establishment of localization/endosome/regulati…	;Molecular Function/Molecular Function;;Cellular Component/Cellular Component/Cellular Component/Biological Process/Biological Process/Biological Process/Cellular Component/Biological Process/Biological Process/Biological Process/Biological Process/Biological Process/Cellular Component/Biological Process/Biological Process/Cellular Component/Biological Process/Biological Process/Biological Proces…
TRINITY_DN12438_c0_g1_i8	KAF8774625.1	Ras-related protein Rab-4B like protein	100	Argiope bruennichi/Araneus ventricosus/Trichonephila clavata/Trichonephila inaurata madagascariensis/Caerostris darwini	0	P61017	Ras-related protein Rab-4B	87	2.31e-108	NA	NA	NA	NA	GO:0003924;GO:0005768;GO:0007155;GO:0016192;GO:0022414;GO:0023052;GO:0030154;GO:0048856	GTPase activity;endosome;cell adhesion;vesicle-mediated transport;reproductive process;signaling;cell differentiation;anatomical structure development	Molecular Function;Cellular Component;Biological Process;Biological Process;Biological Process;Biological Process;Biological Process;Biological Process	EC:3.6.1.15	nucleoside-triphosphate phosphatase	noIPR;IPR001806;IPR027417;noIPR;noIPR;IPR027417	HOMOLOGOUS_SUPERFAMILY;FAMILY;HOMOLOGOUS_SUPERFAMILY;HOMOLOGOUS_SUPERFAMILY;HOMOLOGOUS_SUPERFAMILY;HOMOLOGOUS_SUPERFAMILY	Protein kinase-like domain superfamily;Small GTPase;P-loop containing nucleoside triphosphate hydrolase;P-loop containing nucleoside triphosphate hydrolase;P-loop containing nucleoside triphosphate hydrolase;P-loop containing nucleoside triphosphate hydrolase	PR00449 (PRINTS);PF00071 (PFAM);G3DSA:3.40.50.300 (GENE3D);PTHR47979 (PANTHER);PS51419 (PROSITE_PROFILES);SSF52540 (SUPERFAMILY)	;GO:0003924/GO:0005525;;GO:0005737/GO:0043231/GO:0043226/GO:0006900/GO:0006996/GO:0009987/GO:0043229/GO:0006810/GO:0060627/GO:0010324/GO:0016192/GO:0032879/GO:0005886/GO:0051049/GO:0051234/GO:0005768/GO:0051128/GO:0065007/GO:0071840/GO:0110165/GO:0061024/GO:0097708/GO:0006897/GO:0016050/GO:0050789/GO:0051179/GO:0043227/GO:0030100/GO:0071944/GO:0005773/GO:0031982/GO:0031410/GO:0005622/GO:0016043/G…	;GTPase activity/GTP binding;;cytoplasm/intracellular membrane-bounded organelle/organelle/vesicle budding from membrane/organelle organization/cellular process/intracellular organelle/transport/regulation of vesicle-mediated transport/membrane invagination/vesicle-mediated transport/regulation of localization/plasma membrane/regulation of transport/establishment of localization/endosome/regulati…	;Molecular Function/Molecular Function;;Cellular Component/Cellular Component/Cellular Component/Biological Process/Biological Process/Biological Process/Cellular Component/Biological Process/Biological Process/Biological Process/Biological Process/Biological Process/Cellular Component/Biological Process/Biological Process/Cellular Component/Biological Process/Biological Process/Biological Proces…
TRINITY_DN17489_c0_g1_i2	GBL92717.1	Ubiquitin-conjugating enzyme E2 G2	100	Araneus ventricosus/Nephila pilipes/Trichonephila inaurata madagascariensis/Caerostris darwini/Caerostris extrusa	0	P60604	Ubiquitin-conjugating enzyme E2 G2	87.3	3.59e-106	UBE2G2;UBE2G2;UBE2G2	GO:0000166-IEA;GO:0016740-IEA;GO:0005524-IEA	nucleotide binding-IEA;transferase activity-IEA;ATP binding-IEA	Molecular Function-IEA;Molecular Function-IEA;Molecular Function-IEA	GO:0016740	transferase activity	Molecular Function	EC:2	Transferases	IPR016135;IPR000608;noIPR;IPR000608;IPR000608;IPR016135	HOMOLOGOUS_SUPERFAMILY;DOMAIN;DOMAIN;DOMAIN;DOMAIN;HOMOLOGOUS_SUPERFAMILY	Ubiquitin-conjugating enzyme/RWD-like;Ubiquitin-conjugating enzyme E2;Ubiquitin-conjugating enzyme E2;Ubiquitin-conjugating enzyme E2;Ubiquitin-conjugating enzyme E2;Ubiquitin-conjugating enzyme/RWD-like	G3DSA:3.10.110.10 (GENE3D);PF00179 (PFAM);PTHR24067 (PANTHER);PS50127 (PROSITE_PROFILES);cd00195 (CDD);SSF54495 (SUPERFAMILY)	;;GO:0043226/GO:0006511/GO:0009987/GO:0043229/GO:0043170/GO:0010033/GO:0019538/GO:0034976/GO:0030433/GO:0051603/GO:0009056/GO:0051716/GO:0009057/GO:0005783/GO:1901564/GO:0043161/GO:0110165/GO:0008152/GO:0010498/GO:0044238/GO:0036503/GO:0005773/GO:0044237/GO:0044248/GO:0005622/GO:0006508/GO:0006807/GO:0019941/GO:0050896/GO:0016020/GO:0005737/GO:0043231/GO:0042221/GO:0071704/GO:0005886/GO:1901575/G…	;;organelle/ubiquitin-dependent protein catabolic process/cellular process/intracellular organelle/macromolecule metabolic process/response to organic substance/protein metabolic process/response to endoplasmic reticulum stress/ubiquitin-dependent ERAD pathway/proteolysis involved in protein catabolic process/catabolic process/cellular response to stimulus/macromolecule catabolic process/endoplas…	;;Cellular Component/Biological Process/Biological Process/Cellular Component/Biological Process/Biological Process/Biological Process/Biological Process/Biological Process/Biological Process/Biological Process/Biological Process/Biological Process/Cellular Component/Biological Process/Biological Process/Cellular Component/Biological Process/Biological Process/Biological Process/Biological Proces…
TRINITY_DN17489_c0_g1_i2	GBL92717.1	Ubiquitin-conjugating enzyme E2 G2	100	Araneus ventricosus/Nephila pilipes/Trichonephila inaurata madagascariensis/Caerostris darwini/Caerostris extrusa	0	P60604	Ubiquitin-conjugating enzyme E2 G2	87.3	3.59e-106	UBE2G2;UBE2G2;UBE2G2	GO:0000166-IEA;GO:0016740-IEA;GO:0005524-IEA	nucleotide binding-IEA;transferase activity-IEA;ATP binding-IEA	Molecular Function-IEA;Molecular Function-IEA;Molecular Function-IEA	GO:0016740	transferase activity	Molecular Function	EC:2	Transferases	IPR016135;IPR000608;noIPR;IPR000608;IPR000608;IPR016135	HOMOLOGOUS_SUPERFAMILY;DOMAIN;DOMAIN;DOMAIN;DOMAIN;HOMOLOGOUS_SUPERFAMILY	Ubiquitin-conjugating enzyme/RWD-like;Ubiquitin-conjugating enzyme E2;Ubiquitin-conjugating enzyme E2;Ubiquitin-conjugating enzyme E2;Ubiquitin-conjugating enzyme E2;Ubiquitin-conjugating enzyme/RWD-like	G3DSA:3.10.110.10 (GENE3D);PF00179 (PFAM);PTHR24067 (PANTHER);PS50127 (PROSITE_PROFILES);cd00195 (CDD);SSF54495 (SUPERFAMILY)	;;GO:0043226/GO:0006511/GO:0009987/GO:0043229/GO:0043170/GO:0010033/GO:0019538/GO:0034976/GO:0030433/GO:0051603/GO:0009056/GO:0051716/GO:0009057/GO:0005783/GO:1901564/GO:0043161/GO:0110165/GO:0008152/GO:0010498/GO:0044238/GO:0036503/GO:0005773/GO:0044237/GO:0044248/GO:0005622/GO:0006508/GO:0006807/GO:0019941/GO:0050896/GO:0016020/GO:0005737/GO:0043231/GO:0042221/GO:0071704/GO:0005886/GO:1901575/G…	;;organelle/ubiquitin-dependent protein catabolic process/cellular process/intracellular organelle/macromolecule metabolic process/response to organic substance/protein metabolic process/response to endoplasmic reticulum stress/ubiquitin-dependent ERAD pathway/proteolysis involved in protein catabolic process/catabolic process/cellular response to stimulus/macromolecule catabolic process/endoplas…	;;Cellular Component/Biological Process/Biological Process/Cellular Component/Biological Process/Biological Process/Biological Process/Biological Process/Biological Process/Biological Process/Biological Process/Biological Process/Biological Process/Cellular Component/Biological Process/Biological Process/Cellular Component/Biological Process/Biological Process/Biological Process/Biological Proces…
TRINITY_DN7675_c1_g1_i3	KAF8795687.1	F-box/LRR-repeat protein 20 like protein	100	Argiope bruennichi	0	A6H779	F-box/LRR-repeat protein 2	87.3	2.47e-55	NA	NA	NA	NA	NA	NA	NA	NA	NA	IPR001611;IPR032675;IPR032675;noIPR;noIPR	REPEAT;HOMOLOGOUS_SUPERFAMILY;HOMOLOGOUS_SUPERFAMILY;HOMOLOGOUS_SUPERFAMILY;HOMOLOGOUS_SUPERFAMILY	Leucine-rich repeat;Leucine-rich repeat domain superfamily;Leucine-rich repeat domain superfamily;Leucine-rich repeat domain superfamily;Leucine-rich repeat domain superfamily	PF13516 (PFAM);G3DSA:3.80.10.10 (GENE3D);G3DSA:3.80.10.10 (GENE3D);PTHR13382 (PANTHER);SSF52047 (SUPERFAMILY)	GO:0005515;;;;	protein binding;;;;	Molecular Function;;;;
TRINITY_DN6527_c0_g1_i2	KAF8782256.1	Stress-activated protein kinase JNK like protein	100	Argiope bruennichi/Araneus ventricosus/Trichonephila clavata/Nephila pilipes/Trichonephila inaurata madagascariensis	0	P92208	Stress-activated protein kinase JNK	87.5	2.68e-234	NA	NA	NA	NA	GO:0002376;GO:0005634;GO:0006914;GO:0016192;GO:0016740;GO:0022414;GO:0023052;GO:0030154;GO:0036211;GO:0042060;GO:0048856;GO:0048870;GO:0050877;GO:0061024;GO:0098542;GO:0140096	immune system process;nucleus;autophagy;vesicle-mediated transport;transferase activity;reproductive process;signaling;cell differentiation;protein modification process;wound healing;anatomical structure development;cell motility;nervous system process;membrane organization;defense response to other organism;catalytic activity, acting on a protein	Biological Process;Cellular Component;Biological Process;Biological Process;Molecular Function;Biological Process;Biological Process;Biological Process;Biological Process;Biological Process;Biological Process;Biological Process;Biological Process;Biological Process;Biological Process;Molecular Function	EC:2.7.11.24	mitogen-activated protein kinase	IPR008351;noIPR;noIPR;IPR000719;noIPR;noIPR;noIPR;IPR000719;noIPR;IPR011009	FAMILY;FAMILY;FAMILY;DOMAIN;DOMAIN;DOMAIN;DOMAIN;DOMAIN;DOMAIN;HOMOLOGOUS_SUPERFAMILY	Mitogen-activated protein (MAP) kinase, JNK;Mitogen-activated protein (MAP) kinase, JNK;Mitogen-activated protein (MAP) kinase, JNK;Protein kinase domain;Protein kinase domain;Protein kinase domain;Protein kinase domain;Protein kinase domain;Protein kinase domain;Protein kinase-like domain superfamily	PR01772 (PRINTS);G3DSA:3.30.200.20 (GENE3D);G3DSA:1.10.510.10 (GENE3D);PF00069 (PFAM);mobidb-lite (MOBIDB_LITE);mobidb-lite (MOBIDB_LITE);PTHR24055 (PANTHER);PS50011 (PROSITE_PROFILES);cd07850 (CDD);SSF56112 (SUPERFAMILY)	GO:0006468/GO:0004707/GO:0005524;;;GO:0006468/GO:0004672/GO:0005524;;;GO:0005737/GO:0043231/GO:0043226/GO:0009987/GO:0043229/GO:0016772/GO:0016740/GO:0140096/GO:0004674/GO:0007254/GO:0000165/GO:0016301/GO:0051403/GO:0023052/GO:0006950/GO:0051716/GO:0004672/GO:0065007/GO:0110165/GO:0050789/GO:0043227/GO:0031098/GO:0005634/GO:0007165/GO:0005622/GO:0035556/GO:0033554/GO:0016773/GO:0050896/GO:0016020…	protein phosphorylation/MAP kinase activity/ATP binding;;;protein phosphorylation/protein kinase activity/ATP binding;;;cytoplasm/intracellular membrane-bounded organelle/organelle/cellular process/intracellular organelle/transferase activity, transferring phosphorus-containing groups/transferase activity/catalytic activity, acting on a protein/protein serine/threonine kinase activity/JNK cascade…	Biological Process/Molecular Function/Molecular Function;;;Biological Process/Molecular Function/Molecular Function;;;Cellular Component/Cellular Component/Cellular Component/Biological Process/Cellular Component/Molecular Function/Molecular Function/Molecular Function/Molecular Function/Biological Process/Biological Process/Molecular Function/Biological Process/Biological Process/Biological Proc…
TRINITY_DN6527_c0_g1_i6	KAF8782256.1	Stress-activated protein kinase JNK like protein	100	Argiope bruennichi/Araneus ventricosus/Trichonephila clavata/Nephila pilipes/Trichonephila inaurata madagascariensis	0	P92208	Stress-activated protein kinase JNK	87.5	2.8e-234	NA	NA	NA	NA	NA	NA	NA	NA	NA	IPR008351;noIPR;IPR000719;noIPR;noIPR;noIPR;noIPR;IPR000719;noIPR;IPR011009	FAMILY;FAMILY;DOMAIN;DOMAIN;DOMAIN;DOMAIN;DOMAIN;DOMAIN;DOMAIN;HOMOLOGOUS_SUPERFAMILY	Mitogen-activated protein (MAP) kinase, JNK;Mitogen-activated protein (MAP) kinase, JNK;Protein kinase domain;Protein kinase domain;Protein kinase domain;Protein kinase domain;Protein kinase domain;Protein kinase domain;Protein kinase domain;Protein kinase-like domain superfamily	PR01772 (PRINTS);G3DSA:1.10.510.10 (GENE3D);PF00069 (PFAM);G3DSA:3.30.200.20 (GENE3D);mobidb-lite (MOBIDB_LITE);mobidb-lite (MOBIDB_LITE);PTHR24055 (PANTHER);PS50011 (PROSITE_PROFILES);cd07850 (CDD);SSF56112 (SUPERFAMILY)	GO:0006468/GO:0004707/GO:0005524;;GO:0006468/GO:0004672/GO:0005524;;;;GO:0005737/GO:0043231/GO:0043226/GO:0009987/GO:0043229/GO:0016772/GO:0016740/GO:0140096/GO:0004674/GO:0007254/GO:0000165/GO:0016301/GO:0051403/GO:0023052/GO:0006950/GO:0051716/GO:0004672/GO:0065007/GO:0110165/GO:0050789/GO:0043227/GO:0031098/GO:0005634/GO:0007165/GO:0005622/GO:0035556/GO:0033554/GO:0016773/GO:0050896/GO:0016020…	protein phosphorylation/MAP kinase activity/ATP binding;;protein phosphorylation/protein kinase activity/ATP binding;;;;cytoplasm/intracellular membrane-bounded organelle/organelle/cellular process/intracellular organelle/transferase activity, transferring phosphorus-containing groups/transferase activity/catalytic activity, acting on a protein/protein serine/threonine kinase activity/JNK cascade…	Biological Process/Molecular Function/Molecular Function;;Biological Process/Molecular Function/Molecular Function;;;;Cellular Component/Cellular Component/Cellular Component/Biological Process/Cellular Component/Molecular Function/Molecular Function/Molecular Function/Molecular Function/Biological Process/Biological Process/Molecular Function/Biological Process/Biological Process/Biological Proc…
TRINITY_DN6527_c0_g1_i7	KAF8782256.1	Stress-activated protein kinase JNK like protein	100	Argiope bruennichi/Araneus ventricosus/Trichonephila clavata/Nephila pilipes/Trichonephila inaurata madagascariensis	0	P92208	Stress-activated protein kinase JNK	87.5	2.8e-234	NA	NA	NA	NA	NA	NA	NA	NA	NA	IPR008351;noIPR;IPR000719;noIPR;noIPR;noIPR;noIPR;IPR000719;noIPR;IPR011009	FAMILY;FAMILY;DOMAIN;DOMAIN;DOMAIN;DOMAIN;DOMAIN;DOMAIN;DOMAIN;HOMOLOGOUS_SUPERFAMILY	Mitogen-activated protein (MAP) kinase, JNK;Mitogen-activated protein (MAP) kinase, JNK;Protein kinase domain;Protein kinase domain;Protein kinase domain;Protein kinase domain;Protein kinase domain;Protein kinase domain;Protein kinase domain;Protein kinase-like domain superfamily	PR01772 (PRINTS);G3DSA:1.10.510.10 (GENE3D);PF00069 (PFAM);G3DSA:3.30.200.20 (GENE3D);mobidb-lite (MOBIDB_LITE);mobidb-lite (MOBIDB_LITE);PTHR24055 (PANTHER);PS50011 (PROSITE_PROFILES);cd07850 (CDD);SSF56112 (SUPERFAMILY)	GO:0006468/GO:0004707/GO:0005524;;GO:0006468/GO:0004672/GO:0005524;;;;GO:0005737/GO:0043231/GO:0043226/GO:0009987/GO:0043229/GO:0016772/GO:0016740/GO:0140096/GO:0004674/GO:0007254/GO:0000165/GO:0016301/GO:0051403/GO:0023052/GO:0006950/GO:0051716/GO:0004672/GO:0065007/GO:0110165/GO:0050789/GO:0043227/GO:0031098/GO:0005634/GO:0007165/GO:0005622/GO:0035556/GO:0033554/GO:0016773/GO:0050896/GO:0016020…	protein phosphorylation/MAP kinase activity/ATP binding;;protein phosphorylation/protein kinase activity/ATP binding;;;;cytoplasm/intracellular membrane-bounded organelle/organelle/cellular process/intracellular organelle/transferase activity, transferring phosphorus-containing groups/transferase activity/catalytic activity, acting on a protein/protein serine/threonine kinase activity/JNK cascade…	Biological Process/Molecular Function/Molecular Function;;Biological Process/Molecular Function/Molecular Function;;;;Cellular Component/Cellular Component/Cellular Component/Biological Process/Cellular Component/Molecular Function/Molecular Function/Molecular Function/Molecular Function/Biological Process/Biological Process/Molecular Function/Biological Process/Biological Process/Biological Proc…
TRINITY_DN6527_c0_g1_i2	KAF8782256.1	Stress-activated protein kinase JNK like protein	100	Argiope bruennichi/Araneus ventricosus/Trichonephila clavata/Nephila pilipes/Trichonephila inaurata madagascariensis	0	P92208	Stress-activated protein kinase JNK	87.5	2.68e-234	NA	NA	NA	NA	GO:0002376;GO:0005634;GO:0006914;GO:0016192;GO:0016740;GO:0022414;GO:0023052;GO:0030154;GO:0036211;GO:0042060;GO:0048856;GO:0048870;GO:0050877;GO:0061024;GO:0098542;GO:0140096	immune system process;nucleus;autophagy;vesicle-mediated transport;transferase activity;reproductive process;signaling;cell differentiation;protein modification process;wound healing;anatomical structure development;cell motility;nervous system process;membrane organization;defense response to other organism;catalytic activity, acting on a protein	Biological Process;Cellular Component;Biological Process;Biological Process;Molecular Function;Biological Process;Biological Process;Biological Process;Biological Process;Biological Process;Biological Process;Biological Process;Biological Process;Biological Process;Biological Process;Molecular Function	EC:2.7.11.24	mitogen-activated protein kinase	IPR008351;noIPR;noIPR;IPR000719;noIPR;noIPR;noIPR;IPR000719;noIPR;IPR011009	FAMILY;FAMILY;FAMILY;DOMAIN;DOMAIN;DOMAIN;DOMAIN;DOMAIN;DOMAIN;HOMOLOGOUS_SUPERFAMILY	Mitogen-activated protein (MAP) kinase, JNK;Mitogen-activated protein (MAP) kinase, JNK;Mitogen-activated protein (MAP) kinase, JNK;Protein kinase domain;Protein kinase domain;Protein kinase domain;Protein kinase domain;Protein kinase domain;Protein kinase domain;Protein kinase-like domain superfamily	PR01772 (PRINTS);G3DSA:3.30.200.20 (GENE3D);G3DSA:1.10.510.10 (GENE3D);PF00069 (PFAM);mobidb-lite (MOBIDB_LITE);mobidb-lite (MOBIDB_LITE);PTHR24055 (PANTHER);PS50011 (PROSITE_PROFILES);cd07850 (CDD);SSF56112 (SUPERFAMILY)	GO:0006468/GO:0004707/GO:0005524;;;GO:0006468/GO:0004672/GO:0005524;;;GO:0005737/GO:0043231/GO:0043226/GO:0009987/GO:0043229/GO:0016772/GO:0016740/GO:0140096/GO:0004674/GO:0007254/GO:0000165/GO:0016301/GO:0051403/GO:0023052/GO:0006950/GO:0051716/GO:0004672/GO:0065007/GO:0110165/GO:0050789/GO:0043227/GO:0031098/GO:0005634/GO:0007165/GO:0005622/GO:0035556/GO:0033554/GO:0016773/GO:0050896/GO:0016020…	protein phosphorylation/MAP kinase activity/ATP binding;;;protein phosphorylation/protein kinase activity/ATP binding;;;cytoplasm/intracellular membrane-bounded organelle/organelle/cellular process/intracellular organelle/transferase activity, transferring phosphorus-containing groups/transferase activity/catalytic activity, acting on a protein/protein serine/threonine kinase activity/JNK cascade…	Biological Process/Molecular Function/Molecular Function;;;Biological Process/Molecular Function/Molecular Function;;;Cellular Component/Cellular Component/Cellular Component/Biological Process/Cellular Component/Molecular Function/Molecular Function/Molecular Function/Molecular Function/Biological Process/Biological Process/Molecular Function/Biological Process/Biological Process/Biological Proc…
TRINITY_DN8852_c0_g2_i2	KAG8189526.1	hypothetical protein JTE90_008487	100	Oedothorax gibbosus	0	P20340	Ras-related protein Rab-6A	87.6	1.84e-124	NA	NA	NA	NA	GO:0003924;GO:0005794;GO:0007010;GO:0007163;GO:0016192;GO:0022414;GO:0023052;GO:0030154;GO:0031410;GO:0048856;GO:0098542	GTPase activity;Golgi apparatus;cytoskeleton organization;establishment or maintenance of cell polarity;vesicle-mediated transport;reproductive process;signaling;cell differentiation;cytoplasmic vesicle;anatomical structure development;defense response to other organism	Molecular Function;Cellular Component;Biological Process;Biological Process;Biological Process;Biological Process;Biological Process;Biological Process;Cellular Component;Biological Process;Biological Process	EC:3.6.1.15	nucleoside-triphosphate phosphatase	noIPR;IPR027417;IPR005225;IPR001806;noIPR;noIPR;noIPR;noIPR;IPR001806;noIPR;noIPR;IPR027417	HOMOLOGOUS_SUPERFAMILY;HOMOLOGOUS_SUPERFAMILY;DOMAIN;FAMILY;FAMILY;FAMILY;FAMILY;FAMILY;FAMILY;FAMILY;FAMILY;HOMOLOGOUS_SUPERFAMILY	Zinc finger, CCHC-type superfamily;P-loop containing nucleoside triphosphate hydrolase;Small GTP-binding protein domain;Small GTPase;Small GTPase;Small GTPase;Small GTPase;Small GTPase;Small GTPase;Small GTPase;Small GTPase;P-loop containing nucleoside triphosphate hydrolase	PR00449 (PRINTS);G3DSA:3.40.50.300 (GENE3D);TIGR00231 (TIGRFAM);PF00071 (PFAM);mobidb-lite (MOBIDB_LITE);mobidb-lite (MOBIDB_LITE);PTHR47977 (PANTHER);PS51420 (PROSITE_PROFILES);PS51421 (PROSITE_PROFILES);PS51419 (PROSITE_PROFILES);cd01861 (CDD);SSF52540 (SUPERFAMILY)	;;GO:0005525;GO:0003924/GO:0005525;;;;;GO:0003924/GO:0005525;;;	;;GTP binding;GTPase activity/GTP binding;;;;;GTPase activity/GTP binding;;;	;;Molecular Function;Molecular Function/Molecular Function;;;;;Molecular Function/Molecular Function;;;
TRINITY_DN8852_c0_g2_i2	KAG8189526.1	hypothetical protein JTE90_008487	100	Oedothorax gibbosus	0	P20340	Ras-related protein Rab-6A	87.6	1.84e-124	NA	NA	NA	NA	GO:0003924;GO:0005794;GO:0007010;GO:0007163;GO:0016192;GO:0022414;GO:0023052;GO:0030154;GO:0031410;GO:0048856;GO:0098542	GTPase activity;Golgi apparatus;cytoskeleton organization;establishment or maintenance of cell polarity;vesicle-mediated transport;reproductive process;signaling;cell differentiation;cytoplasmic vesicle;anatomical structure development;defense response to other organism	Molecular Function;Cellular Component;Biological Process;Biological Process;Biological Process;Biological Process;Biological Process;Biological Process;Cellular Component;Biological Process;Biological Process	EC:3.6.1.15	nucleoside-triphosphate phosphatase	noIPR;IPR027417;IPR005225;IPR001806;noIPR;noIPR;noIPR;noIPR;IPR001806;noIPR;noIPR;IPR027417	HOMOLOGOUS_SUPERFAMILY;HOMOLOGOUS_SUPERFAMILY;DOMAIN;FAMILY;FAMILY;FAMILY;FAMILY;FAMILY;FAMILY;FAMILY;FAMILY;HOMOLOGOUS_SUPERFAMILY	Zinc finger, CCHC-type superfamily;P-loop containing nucleoside triphosphate hydrolase;Small GTP-binding protein domain;Small GTPase;Small GTPase;Small GTPase;Small GTPase;Small GTPase;Small GTPase;Small GTPase;Small GTPase;P-loop containing nucleoside triphosphate hydrolase	PR00449 (PRINTS);G3DSA:3.40.50.300 (GENE3D);TIGR00231 (TIGRFAM);PF00071 (PFAM);mobidb-lite (MOBIDB_LITE);mobidb-lite (MOBIDB_LITE);PTHR47977 (PANTHER);PS51420 (PROSITE_PROFILES);PS51421 (PROSITE_PROFILES);PS51419 (PROSITE_PROFILES);cd01861 (CDD);SSF52540 (SUPERFAMILY)	;;GO:0005525;GO:0003924/GO:0005525;;;;;GO:0003924/GO:0005525;;;	;;GTP binding;GTPase activity/GTP binding;;;;;GTPase activity/GTP binding;;;	;;Molecular Function;Molecular Function/Molecular Function;;;;;Molecular Function/Molecular Function;;;
TRINITY_DN17278_c0_g1_i1	GFR02746.1	AP-2 complex subunit mu	100	Trichonephila clavata/Trichonephila clavipes/Trichonephila inaurata madagascariensis	0	Q5ZMP6	AP-2 complex subunit mu	87.8	8.66e-282	NA	NA	NA	NA	GO:0005215;GO:0005886;GO:0016192;GO:0031410	transporter activity;plasma membrane;vesicle-mediated transport;cytoplasmic vesicle	Molecular Function;Cellular Component;Biological Process;Cellular Component	NA	NA	IPR001392;IPR028565;IPR022775;noIPR;noIPR;IPR001392;noIPR;noIPR;IPR028565;IPR043512;IPR043532;IPR036168;IPR011012	FAMILY;DOMAIN;DOMAIN;DOMAIN;DOMAIN;FAMILY;FAMILY;FAMILY;DOMAIN;DOMAIN;DOMAIN;HOMOLOGOUS_SUPERFAMILY;HOMOLOGOUS_SUPERFAMILY	Clathrin adaptor, mu subunit;Mu homology domain;AP complex, mu/sigma subunit;AP complex, mu/sigma subunit;AP complex, mu/sigma subunit;Clathrin adaptor, mu subunit;Clathrin adaptor, mu subunit;Clathrin adaptor, mu subunit;Mu homology domain;Mu2, C-terminal domain;AP-2 complex subunit mu, N-terminal;AP-2 complex subunit mu, C-terminal superfamily;Longin-like domain superfamily	PR00314 (PRINTS);PF00928 (PFAM);PF01217 (PFAM);G3DSA:3.30.450.60 (GENE3D);G3DSA:2.60.40.1170 (GENE3D);PIRSF005992 (PIRSF);G3DSA:2.60.40.1170 (GENE3D);PTHR10529 (PANTHER);PS51072 (PROSITE_PROFILES);cd09251 (CDD);cd14836 (CDD);SSF49447 (SUPERFAMILY);SSF64356 (SUPERFAMILY)	GO:0030131/GO:0006886/GO:0016192;;;;;GO:0030131/GO:0006886/GO:0016192;;GO:0030139/GO:0043226/GO:0006900/GO:0006996/GO:0009987/GO:0043229/GO:0010324/GO:0098590/GO:0030136/GO:0030120/GO:0031090/GO:0030117/GO:0048475/GO:0030276/GO:0030119/GO:0071840/GO:0110165/GO:0061024/GO:0006897/GO:0072583/GO:0005773/GO:0031982/GO:0005515/GO:0031410/GO:0098796/GO:0005622/GO:0006898/GO:0005488/GO:0016043/GO:003065…	clathrin adaptor complex/intracellular protein transport/vesicle-mediated transport;;;;;clathrin adaptor complex/intracellular protein transport/vesicle-mediated transport;;endocytic vesicle/organelle/vesicle budding from membrane/organelle organization/cellular process/intracellular organelle/membrane invagination/plasma membrane region/clathrin-coated vesicle/vesicle coat/organelle membrane/mem…	Cellular Component/Biological Process/Biological Process;;;;;Cellular Component/Biological Process/Biological Process;;Cellular Component/Cellular Component/Biological Process/Biological Process/Biological Process/Cellular Component/Biological Process/Cellular Component/Cellular Component/Cellular Component/Cellular Component/Cellular Component/Cellular Component/Molecular Function/Cellular Compo…
TRINITY_DN17278_c0_g1_i2	GFR02746.1	AP-2 complex subunit mu	100	Trichonephila clavata/Trichonephila clavipes/Trichonephila inaurata madagascariensis	4.9e-308	Q5ZMP6	AP-2 complex subunit mu	87.8	8.66e-282	NA	NA	NA	NA	NA	NA	NA	NA	NA	IPR001392;IPR028565;IPR022775;noIPR;noIPR;IPR001392;noIPR;noIPR;IPR028565;IPR043512;IPR043532;IPR036168;IPR011012	FAMILY;DOMAIN;DOMAIN;DOMAIN;DOMAIN;FAMILY;FAMILY;FAMILY;DOMAIN;DOMAIN;DOMAIN;HOMOLOGOUS_SUPERFAMILY;HOMOLOGOUS_SUPERFAMILY	Clathrin adaptor, mu subunit;Mu homology domain;AP complex, mu/sigma subunit;AP complex, mu/sigma subunit;AP complex, mu/sigma subunit;Clathrin adaptor, mu subunit;Clathrin adaptor, mu subunit;Clathrin adaptor, mu subunit;Mu homology domain;Mu2, C-terminal domain;AP-2 complex subunit mu, N-terminal;AP-2 complex subunit mu, C-terminal superfamily;Longin-like domain superfamily	PR00314 (PRINTS);PF00928 (PFAM);PF01217 (PFAM);G3DSA:3.30.450.60 (GENE3D);G3DSA:2.60.40.1170 (GENE3D);PIRSF005992 (PIRSF);G3DSA:2.60.40.1170 (GENE3D);PTHR10529 (PANTHER);PS51072 (PROSITE_PROFILES);cd09251 (CDD);cd14836 (CDD);SSF49447 (SUPERFAMILY);SSF64356 (SUPERFAMILY)	GO:0030131/GO:0006886/GO:0016192;;;;;GO:0030131/GO:0006886/GO:0016192;;GO:0030139/GO:0043226/GO:0006900/GO:0006996/GO:0009987/GO:0043229/GO:0010324/GO:0098590/GO:0030136/GO:0030120/GO:0031090/GO:0030117/GO:0048475/GO:0030276/GO:0030119/GO:0071840/GO:0110165/GO:0061024/GO:0006897/GO:0072583/GO:0005773/GO:0031982/GO:0005515/GO:0031410/GO:0098796/GO:0005622/GO:0006898/GO:0005488/GO:0016043/GO:003065…	clathrin adaptor complex/intracellular protein transport/vesicle-mediated transport;;;;;clathrin adaptor complex/intracellular protein transport/vesicle-mediated transport;;endocytic vesicle/organelle/vesicle budding from membrane/organelle organization/cellular process/intracellular organelle/membrane invagination/plasma membrane region/clathrin-coated vesicle/vesicle coat/organelle membrane/mem…	Cellular Component/Biological Process/Biological Process;;;;;Cellular Component/Biological Process/Biological Process;;Cellular Component/Cellular Component/Biological Process/Biological Process/Biological Process/Cellular Component/Biological Process/Cellular Component/Cellular Component/Cellular Component/Cellular Component/Cellular Component/Cellular Component/Molecular Function/Cellular Compo…
TRINITY_DN17278_c0_g1_i3	GFR02746.1	AP-2 complex subunit mu	100	Trichonephila clavata/Trichonephila clavipes/Trichonephila inaurata madagascariensis	0	Q5ZMP6	AP-2 complex subunit mu	87.8	8.66e-282	NA	NA	NA	NA	NA	NA	NA	NA	NA	IPR001392;IPR028565;IPR022775;noIPR;noIPR;IPR001392;noIPR;noIPR;IPR028565;IPR043512;IPR043532;IPR036168;IPR011012	FAMILY;DOMAIN;DOMAIN;DOMAIN;DOMAIN;FAMILY;FAMILY;FAMILY;DOMAIN;DOMAIN;DOMAIN;HOMOLOGOUS_SUPERFAMILY;HOMOLOGOUS_SUPERFAMILY	Clathrin adaptor, mu subunit;Mu homology domain;AP complex, mu/sigma subunit;AP complex, mu/sigma subunit;AP complex, mu/sigma subunit;Clathrin adaptor, mu subunit;Clathrin adaptor, mu subunit;Clathrin adaptor, mu subunit;Mu homology domain;Mu2, C-terminal domain;AP-2 complex subunit mu, N-terminal;AP-2 complex subunit mu, C-terminal superfamily;Longin-like domain superfamily	PR00314 (PRINTS);PF00928 (PFAM);PF01217 (PFAM);G3DSA:3.30.450.60 (GENE3D);G3DSA:2.60.40.1170 (GENE3D);PIRSF005992 (PIRSF);G3DSA:2.60.40.1170 (GENE3D);PTHR10529 (PANTHER);PS51072 (PROSITE_PROFILES);cd09251 (CDD);cd14836 (CDD);SSF49447 (SUPERFAMILY);SSF64356 (SUPERFAMILY)	GO:0030131/GO:0006886/GO:0016192;;;;;GO:0030131/GO:0006886/GO:0016192;;GO:0030139/GO:0043226/GO:0006900/GO:0006996/GO:0009987/GO:0043229/GO:0010324/GO:0098590/GO:0030136/GO:0030120/GO:0031090/GO:0030117/GO:0048475/GO:0030276/GO:0030119/GO:0071840/GO:0110165/GO:0061024/GO:0006897/GO:0072583/GO:0005773/GO:0031982/GO:0005515/GO:0031410/GO:0098796/GO:0005622/GO:0006898/GO:0005488/GO:0016043/GO:003065…	clathrin adaptor complex/intracellular protein transport/vesicle-mediated transport;;;;;clathrin adaptor complex/intracellular protein transport/vesicle-mediated transport;;endocytic vesicle/organelle/vesicle budding from membrane/organelle organization/cellular process/intracellular organelle/membrane invagination/plasma membrane region/clathrin-coated vesicle/vesicle coat/organelle membrane/mem…	Cellular Component/Biological Process/Biological Process;;;;;Cellular Component/Biological Process/Biological Process;;Cellular Component/Cellular Component/Biological Process/Biological Process/Biological Process/Cellular Component/Biological Process/Cellular Component/Cellular Component/Cellular Component/Cellular Component/Cellular Component/Cellular Component/Molecular Function/Cellular Compo…
TRINITY_DN17278_c0_g1_i4	GFR02746.1	AP-2 complex subunit mu	100	Trichonephila clavata/Trichonephila clavipes/Trichonephila inaurata madagascariensis	5.4e-308	Q5ZMP6	AP-2 complex subunit mu	87.8	8.66e-282	NA	NA	NA	NA	NA	NA	NA	NA	NA	IPR001392;IPR028565;IPR022775;noIPR;noIPR;IPR001392;noIPR;noIPR;IPR028565;IPR043512;IPR043532;IPR036168;IPR011012	FAMILY;DOMAIN;DOMAIN;DOMAIN;DOMAIN;FAMILY;FAMILY;FAMILY;DOMAIN;DOMAIN;DOMAIN;HOMOLOGOUS_SUPERFAMILY;HOMOLOGOUS_SUPERFAMILY	Clathrin adaptor, mu subunit;Mu homology domain;AP complex, mu/sigma subunit;AP complex, mu/sigma subunit;AP complex, mu/sigma subunit;Clathrin adaptor, mu subunit;Clathrin adaptor, mu subunit;Clathrin adaptor, mu subunit;Mu homology domain;Mu2, C-terminal domain;AP-2 complex subunit mu, N-terminal;AP-2 complex subunit mu, C-terminal superfamily;Longin-like domain superfamily	PR00314 (PRINTS);PF00928 (PFAM);PF01217 (PFAM);G3DSA:3.30.450.60 (GENE3D);G3DSA:2.60.40.1170 (GENE3D);PIRSF005992 (PIRSF);G3DSA:2.60.40.1170 (GENE3D);PTHR10529 (PANTHER);PS51072 (PROSITE_PROFILES);cd09251 (CDD);cd14836 (CDD);SSF49447 (SUPERFAMILY);SSF64356 (SUPERFAMILY)	GO:0030131/GO:0006886/GO:0016192;;;;;GO:0030131/GO:0006886/GO:0016192;;GO:0030139/GO:0043226/GO:0006900/GO:0006996/GO:0009987/GO:0043229/GO:0010324/GO:0098590/GO:0030136/GO:0030120/GO:0031090/GO:0030117/GO:0048475/GO:0030276/GO:0030119/GO:0071840/GO:0110165/GO:0061024/GO:0006897/GO:0072583/GO:0005773/GO:0031982/GO:0005515/GO:0031410/GO:0098796/GO:0005622/GO:0006898/GO:0005488/GO:0016043/GO:003065…	clathrin adaptor complex/intracellular protein transport/vesicle-mediated transport;;;;;clathrin adaptor complex/intracellular protein transport/vesicle-mediated transport;;endocytic vesicle/organelle/vesicle budding from membrane/organelle organization/cellular process/intracellular organelle/membrane invagination/plasma membrane region/clathrin-coated vesicle/vesicle coat/organelle membrane/mem…	Cellular Component/Biological Process/Biological Process;;;;;Cellular Component/Biological Process/Biological Process;;Cellular Component/Cellular Component/Biological Process/Biological Process/Biological Process/Cellular Component/Biological Process/Cellular Component/Cellular Component/Cellular Component/Cellular Component/Cellular Component/Cellular Component/Molecular Function/Cellular Compo…
TRINITY_DN17278_c0_g1_i1	GFR02746.1	AP-2 complex subunit mu	100	Trichonephila clavata/Trichonephila clavipes/Trichonephila inaurata madagascariensis	0	Q5ZMP6	AP-2 complex subunit mu	87.8	8.66e-282	NA	NA	NA	NA	GO:0005215;GO:0005886;GO:0016192;GO:0031410	transporter activity;plasma membrane;vesicle-mediated transport;cytoplasmic vesicle	Molecular Function;Cellular Component;Biological Process;Cellular Component	NA	NA	IPR001392;IPR028565;IPR022775;noIPR;noIPR;IPR001392;noIPR;noIPR;IPR028565;IPR043512;IPR043532;IPR036168;IPR011012	FAMILY;DOMAIN;DOMAIN;DOMAIN;DOMAIN;FAMILY;FAMILY;FAMILY;DOMAIN;DOMAIN;DOMAIN;HOMOLOGOUS_SUPERFAMILY;HOMOLOGOUS_SUPERFAMILY	Clathrin adaptor, mu subunit;Mu homology domain;AP complex, mu/sigma subunit;AP complex, mu/sigma subunit;AP complex, mu/sigma subunit;Clathrin adaptor, mu subunit;Clathrin adaptor, mu subunit;Clathrin adaptor, mu subunit;Mu homology domain;Mu2, C-terminal domain;AP-2 complex subunit mu, N-terminal;AP-2 complex subunit mu, C-terminal superfamily;Longin-like domain superfamily	PR00314 (PRINTS);PF00928 (PFAM);PF01217 (PFAM);G3DSA:3.30.450.60 (GENE3D);G3DSA:2.60.40.1170 (GENE3D);PIRSF005992 (PIRSF);G3DSA:2.60.40.1170 (GENE3D);PTHR10529 (PANTHER);PS51072 (PROSITE_PROFILES);cd09251 (CDD);cd14836 (CDD);SSF49447 (SUPERFAMILY);SSF64356 (SUPERFAMILY)	GO:0030131/GO:0006886/GO:0016192;;;;;GO:0030131/GO:0006886/GO:0016192;;GO:0030139/GO:0043226/GO:0006900/GO:0006996/GO:0009987/GO:0043229/GO:0010324/GO:0098590/GO:0030136/GO:0030120/GO:0031090/GO:0030117/GO:0048475/GO:0030276/GO:0030119/GO:0071840/GO:0110165/GO:0061024/GO:0006897/GO:0072583/GO:0005773/GO:0031982/GO:0005515/GO:0031410/GO:0098796/GO:0005622/GO:0006898/GO:0005488/GO:0016043/GO:003065…	clathrin adaptor complex/intracellular protein transport/vesicle-mediated transport;;;;;clathrin adaptor complex/intracellular protein transport/vesicle-mediated transport;;endocytic vesicle/organelle/vesicle budding from membrane/organelle organization/cellular process/intracellular organelle/membrane invagination/plasma membrane region/clathrin-coated vesicle/vesicle coat/organelle membrane/mem…	Cellular Component/Biological Process/Biological Process;;;;;Cellular Component/Biological Process/Biological Process;;Cellular Component/Cellular Component/Biological Process/Biological Process/Biological Process/Cellular Component/Biological Process/Cellular Component/Cellular Component/Cellular Component/Cellular Component/Cellular Component/Cellular Component/Molecular Function/Cellular Compo…
TRINITY_DN24709_c0_g1_i1	GBM18190.1	26S proteasome regulatory subunit 6B	100	Araneus ventricosus	0	P46507	26S proteasome regulatory subunit 6B	88.2	1.41e-259	PRS6B_1;PRS6B_1;PRS6B_1;PRS6B_1;PRS6B_1;PRS6B_1;PRS6B_1;PRS6B_1;PRS6B_1	GO:0000166-IEA;GO:0005737-IEA;GO:0051321-IEA;GO:0030163-IEA;GO:0000502-IEA;GO:0036402-IEA;GO:1901800-IEA;GO:0005524-IEA;GO:0016887-IEA	nucleotide binding-IEA;cytoplasm-IEA;meiotic cell cycle-IEA;protein catabolic process-IEA;proteasome complex-IEA;proteasome-activating activity-IEA;positive regulation of proteasomal protein catabolic process-IEA;ATP binding-IEA;ATP hydrolysis activity-IEA	Molecular Function-IEA;Cellular Component-IEA;Biological Process-IEA;Biological Process-IEA;Cellular Component-IEA;Molecular Function-IEA;Biological Process-IEA;Molecular Function-IEA;Molecular Function-IEA	GO:0016787;GO:0022414;GO:0030163;GO:0140657	hydrolase activity;reproductive process;protein catabolic process;ATP-dependent activity	Molecular Function;Biological Process;Biological Process;Molecular Function	EC:5.6.1.5;EC:3.6.1.15	proteasome ATPase;nucleoside-triphosphate phosphatase	IPR001270;IPR032501;IPR003959;IPR027417;IPR012340;IPR041569;noIPR;IPR005937;noIPR;noIPR;IPR027417	FAMILY;DOMAIN;DOMAIN;HOMOLOGOUS_SUPERFAMILY;HOMOLOGOUS_SUPERFAMILY;DOMAIN;DOMAIN;FAMILY;FAMILY;FAMILY;HOMOLOGOUS_SUPERFAMILY	ClpA/B family;Proteasomal ATPase OB C-terminal domain;ATPase, AAA-type, core;P-loop containing nucleoside triphosphate hydrolase;Nucleic acid-binding, OB-fold;AAA ATPase, AAA+ lid domain;AAA ATPase, AAA+ lid domain;26S proteasome regulatory subunit P45-like;26S proteasome regulatory subunit P45-like;26S proteasome regulatory subunit P45-like;P-loop containing nucleoside triphosphate hydrolase	PR00300 (PRINTS);PF16450 (PFAM);PF00004 (PFAM);G3DSA:3.40.50.300 (GENE3D);G3DSA:2.40.50.140 (GENE3D);PF17862 (PFAM);G3DSA:1.10.8.60 (GENE3D);TIGR01242 (TIGRFAM);PTHR23073 (PANTHER);cd00009 (CDD);SSF52540 (SUPERFAMILY)	GO:0005524;;GO:0016887/GO:0005524;;;;;GO:0030163/GO:0005737/GO:0036402;GO:0140657/GO:0140535/GO:0006511/GO:0009987/GO:0016462/GO:0043170/GO:0016817/GO:0019538/GO:0071704/GO:1905369/GO:0051603/GO:0009056/GO:1901575/GO:0030163/GO:0044260/GO:0009057/GO:0017111/GO:1901564/GO:1902494/GO:0044257/GO:1905368/GO:0043161/GO:0110165/GO:0016787/GO:0008152/GO:0010498/GO:0044238/GO:1901565/GO:0016818/GO:004426…	ATP binding;;ATP hydrolysis activity/ATP binding;;;;;protein catabolic process/cytoplasm/proteasome-activating activity;ATP-dependent activity/intracellular protein-containing complex/ubiquitin-dependent protein catabolic process/cellular process/pyrophosphatase activity/macromolecule metabolic process/hydrolase activity, acting on acid anhydrides/protein metabolic process/organic substance metab…	Molecular Function;;Molecular Function/Molecular Function;;;;;Biological Process/Cellular Component/Molecular Function;Molecular Function/Cellular Component/Biological Process/Biological Process/Molecular Function/Biological Process/Molecular Function/Biological Process/Biological Process/Cellular Component/Biological Process/Biological Process/Biological Process/Biological Process/Biological Pro…
TRINITY_DN24709_c0_g1_i2	GBM18190.1	26S proteasome regulatory subunit 6B	100	Araneus ventricosus	0	P46507	26S proteasome regulatory subunit 6B	88.2	1.41e-259	PRS6B_1;PRS6B_1;PRS6B_1;PRS6B_1;PRS6B_1;PRS6B_1;PRS6B_1;PRS6B_1;PRS6B_1	GO:0000166-IEA;GO:0005737-IEA;GO:0051321-IEA;GO:0030163-IEA;GO:0000502-IEA;GO:0036402-IEA;GO:1901800-IEA;GO:0005524-IEA;GO:0016887-IEA	nucleotide binding-IEA;cytoplasm-IEA;meiotic cell cycle-IEA;protein catabolic process-IEA;proteasome complex-IEA;proteasome-activating activity-IEA;positive regulation of proteasomal protein catabolic process-IEA;ATP binding-IEA;ATP hydrolysis activity-IEA	Molecular Function-IEA;Cellular Component-IEA;Biological Process-IEA;Biological Process-IEA;Cellular Component-IEA;Molecular Function-IEA;Biological Process-IEA;Molecular Function-IEA;Molecular Function-IEA	GO:0016787;GO:0022414;GO:0030163;GO:0140657	hydrolase activity;reproductive process;protein catabolic process;ATP-dependent activity	Molecular Function;Biological Process;Biological Process;Molecular Function	EC:5.6.1.5;EC:3.6.1.15	proteasome ATPase;nucleoside-triphosphate phosphatase	IPR001270;IPR032501;IPR003959;IPR027417;IPR012340;IPR041569;noIPR;IPR005937;noIPR;noIPR;IPR027417	FAMILY;DOMAIN;DOMAIN;HOMOLOGOUS_SUPERFAMILY;HOMOLOGOUS_SUPERFAMILY;DOMAIN;DOMAIN;FAMILY;FAMILY;FAMILY;HOMOLOGOUS_SUPERFAMILY	ClpA/B family;Proteasomal ATPase OB C-terminal domain;ATPase, AAA-type, core;P-loop containing nucleoside triphosphate hydrolase;Nucleic acid-binding, OB-fold;AAA ATPase, AAA+ lid domain;AAA ATPase, AAA+ lid domain;26S proteasome regulatory subunit P45-like;26S proteasome regulatory subunit P45-like;26S proteasome regulatory subunit P45-like;P-loop containing nucleoside triphosphate hydrolase	PR00300 (PRINTS);PF16450 (PFAM);PF00004 (PFAM);G3DSA:3.40.50.300 (GENE3D);G3DSA:2.40.50.140 (GENE3D);PF17862 (PFAM);G3DSA:1.10.8.60 (GENE3D);TIGR01242 (TIGRFAM);PTHR23073 (PANTHER);cd00009 (CDD);SSF52540 (SUPERFAMILY)	GO:0005524;;GO:0016887/GO:0005524;;;;;GO:0030163/GO:0005737/GO:0036402;GO:0140657/GO:0140535/GO:0006511/GO:0009987/GO:0016462/GO:0043170/GO:0016817/GO:0019538/GO:0071704/GO:1905369/GO:0051603/GO:0009056/GO:1901575/GO:0030163/GO:0044260/GO:0009057/GO:0017111/GO:1901564/GO:1902494/GO:0044257/GO:1905368/GO:0043161/GO:0110165/GO:0016787/GO:0008152/GO:0010498/GO:0044238/GO:1901565/GO:0016818/GO:004426…	ATP binding;;ATP hydrolysis activity/ATP binding;;;;;protein catabolic process/cytoplasm/proteasome-activating activity;ATP-dependent activity/intracellular protein-containing complex/ubiquitin-dependent protein catabolic process/cellular process/pyrophosphatase activity/macromolecule metabolic process/hydrolase activity, acting on acid anhydrides/protein metabolic process/organic substance metab…	Molecular Function;;Molecular Function/Molecular Function;;;;;Biological Process/Cellular Component/Molecular Function;Molecular Function/Cellular Component/Biological Process/Biological Process/Molecular Function/Biological Process/Molecular Function/Biological Process/Biological Process/Cellular Component/Biological Process/Biological Process/Biological Process/Biological Process/Biological Pro…
TRINITY_DN24709_c0_g1_i1	GBM18190.1	26S proteasome regulatory subunit 6B	100	Araneus ventricosus	0	P46507	26S proteasome regulatory subunit 6B	88.2	1.41e-259	PRS6B_1;PRS6B_1;PRS6B_1;PRS6B_1;PRS6B_1;PRS6B_1;PRS6B_1;PRS6B_1;PRS6B_1	GO:0000166-IEA;GO:0005737-IEA;GO:0051321-IEA;GO:0030163-IEA;GO:0000502-IEA;GO:0036402-IEA;GO:1901800-IEA;GO:0005524-IEA;GO:0016887-IEA	nucleotide binding-IEA;cytoplasm-IEA;meiotic cell cycle-IEA;protein catabolic process-IEA;proteasome complex-IEA;proteasome-activating activity-IEA;positive regulation of proteasomal protein catabolic process-IEA;ATP binding-IEA;ATP hydrolysis activity-IEA	Molecular Function-IEA;Cellular Component-IEA;Biological Process-IEA;Biological Process-IEA;Cellular Component-IEA;Molecular Function-IEA;Biological Process-IEA;Molecular Function-IEA;Molecular Function-IEA	GO:0016787;GO:0022414;GO:0030163;GO:0140657	hydrolase activity;reproductive process;protein catabolic process;ATP-dependent activity	Molecular Function;Biological Process;Biological Process;Molecular Function	EC:5.6.1.5;EC:3.6.1.15	proteasome ATPase;nucleoside-triphosphate phosphatase	IPR001270;IPR032501;IPR003959;IPR027417;IPR012340;IPR041569;noIPR;IPR005937;noIPR;noIPR;IPR027417	FAMILY;DOMAIN;DOMAIN;HOMOLOGOUS_SUPERFAMILY;HOMOLOGOUS_SUPERFAMILY;DOMAIN;DOMAIN;FAMILY;FAMILY;FAMILY;HOMOLOGOUS_SUPERFAMILY	ClpA/B family;Proteasomal ATPase OB C-terminal domain;ATPase, AAA-type, core;P-loop containing nucleoside triphosphate hydrolase;Nucleic acid-binding, OB-fold;AAA ATPase, AAA+ lid domain;AAA ATPase, AAA+ lid domain;26S proteasome regulatory subunit P45-like;26S proteasome regulatory subunit P45-like;26S proteasome regulatory subunit P45-like;P-loop containing nucleoside triphosphate hydrolase	PR00300 (PRINTS);PF16450 (PFAM);PF00004 (PFAM);G3DSA:3.40.50.300 (GENE3D);G3DSA:2.40.50.140 (GENE3D);PF17862 (PFAM);G3DSA:1.10.8.60 (GENE3D);TIGR01242 (TIGRFAM);PTHR23073 (PANTHER);cd00009 (CDD);SSF52540 (SUPERFAMILY)	GO:0005524;;GO:0016887/GO:0005524;;;;;GO:0030163/GO:0005737/GO:0036402;GO:0140657/GO:0140535/GO:0006511/GO:0009987/GO:0016462/GO:0043170/GO:0016817/GO:0019538/GO:0071704/GO:1905369/GO:0051603/GO:0009056/GO:1901575/GO:0030163/GO:0044260/GO:0009057/GO:0017111/GO:1901564/GO:1902494/GO:0044257/GO:1905368/GO:0043161/GO:0110165/GO:0016787/GO:0008152/GO:0010498/GO:0044238/GO:1901565/GO:0016818/GO:004426…	ATP binding;;ATP hydrolysis activity/ATP binding;;;;;protein catabolic process/cytoplasm/proteasome-activating activity;ATP-dependent activity/intracellular protein-containing complex/ubiquitin-dependent protein catabolic process/cellular process/pyrophosphatase activity/macromolecule metabolic process/hydrolase activity, acting on acid anhydrides/protein metabolic process/organic substance metab…	Molecular Function;;Molecular Function/Molecular Function;;;;;Biological Process/Cellular Component/Molecular Function;Molecular Function/Cellular Component/Biological Process/Biological Process/Molecular Function/Biological Process/Molecular Function/Biological Process/Biological Process/Cellular Component/Biological Process/Biological Process/Biological Process/Biological Process/Biological Pro…
TRINITY_DN24709_c0_g1_i2	GBM18190.1	26S proteasome regulatory subunit 6B	100	Araneus ventricosus	0	P46507	26S proteasome regulatory subunit 6B	88.2	1.41e-259	PRS6B_1;PRS6B_1;PRS6B_1;PRS6B_1;PRS6B_1;PRS6B_1;PRS6B_1;PRS6B_1;PRS6B_1	GO:0000166-IEA;GO:0005737-IEA;GO:0051321-IEA;GO:0030163-IEA;GO:0000502-IEA;GO:0036402-IEA;GO:1901800-IEA;GO:0005524-IEA;GO:0016887-IEA	nucleotide binding-IEA;cytoplasm-IEA;meiotic cell cycle-IEA;protein catabolic process-IEA;proteasome complex-IEA;proteasome-activating activity-IEA;positive regulation of proteasomal protein catabolic process-IEA;ATP binding-IEA;ATP hydrolysis activity-IEA	Molecular Function-IEA;Cellular Component-IEA;Biological Process-IEA;Biological Process-IEA;Cellular Component-IEA;Molecular Function-IEA;Biological Process-IEA;Molecular Function-IEA;Molecular Function-IEA	GO:0016787;GO:0022414;GO:0030163;GO:0140657	hydrolase activity;reproductive process;protein catabolic process;ATP-dependent activity	Molecular Function;Biological Process;Biological Process;Molecular Function	EC:5.6.1.5;EC:3.6.1.15	proteasome ATPase;nucleoside-triphosphate phosphatase	IPR001270;IPR032501;IPR003959;IPR027417;IPR012340;IPR041569;noIPR;IPR005937;noIPR;noIPR;IPR027417	FAMILY;DOMAIN;DOMAIN;HOMOLOGOUS_SUPERFAMILY;HOMOLOGOUS_SUPERFAMILY;DOMAIN;DOMAIN;FAMILY;FAMILY;FAMILY;HOMOLOGOUS_SUPERFAMILY	ClpA/B family;Proteasomal ATPase OB C-terminal domain;ATPase, AAA-type, core;P-loop containing nucleoside triphosphate hydrolase;Nucleic acid-binding, OB-fold;AAA ATPase, AAA+ lid domain;AAA ATPase, AAA+ lid domain;26S proteasome regulatory subunit P45-like;26S proteasome regulatory subunit P45-like;26S proteasome regulatory subunit P45-like;P-loop containing nucleoside triphosphate hydrolase	PR00300 (PRINTS);PF16450 (PFAM);PF00004 (PFAM);G3DSA:3.40.50.300 (GENE3D);G3DSA:2.40.50.140 (GENE3D);PF17862 (PFAM);G3DSA:1.10.8.60 (GENE3D);TIGR01242 (TIGRFAM);PTHR23073 (PANTHER);cd00009 (CDD);SSF52540 (SUPERFAMILY)	GO:0005524;;GO:0016887/GO:0005524;;;;;GO:0030163/GO:0005737/GO:0036402;GO:0140657/GO:0140535/GO:0006511/GO:0009987/GO:0016462/GO:0043170/GO:0016817/GO:0019538/GO:0071704/GO:1905369/GO:0051603/GO:0009056/GO:1901575/GO:0030163/GO:0044260/GO:0009057/GO:0017111/GO:1901564/GO:1902494/GO:0044257/GO:1905368/GO:0043161/GO:0110165/GO:0016787/GO:0008152/GO:0010498/GO:0044238/GO:1901565/GO:0016818/GO:004426…	ATP binding;;ATP hydrolysis activity/ATP binding;;;;;protein catabolic process/cytoplasm/proteasome-activating activity;ATP-dependent activity/intracellular protein-containing complex/ubiquitin-dependent protein catabolic process/cellular process/pyrophosphatase activity/macromolecule metabolic process/hydrolase activity, acting on acid anhydrides/protein metabolic process/organic substance metab…	Molecular Function;;Molecular Function/Molecular Function;;;;;Biological Process/Cellular Component/Molecular Function;Molecular Function/Cellular Component/Biological Process/Biological Process/Molecular Function/Biological Process/Molecular Function/Biological Process/Biological Process/Cellular Component/Biological Process/Biological Process/Biological Process/Biological Process/Biological Pro…
TRINITY_DN329_c0_g1_i30	GIX91870.1	AP-3 complex subunit delta, partial	100	Caerostris darwini	0	P54362	AP-3 complex subunit delta	88.7	1.31e-35	NA	NA	NA	NA	GO:0005215;GO:0005768;GO:0005783;GO:0005794;GO:0007040;GO:0007568;GO:0016192;GO:0031047;GO:0048856	transporter activity;endosome;endoplasmic reticulum;Golgi apparatus;lysosome organization;aging;vesicle-mediated transport;RNA-mediated gene silencing;anatomical structure development	Molecular Function;Cellular Component;Cellular Component;Cellular Component;Biological Process;Biological Process;Biological Process;Biological Process;Biological Process	NA	NA	IPR002553;IPR011989;IPR017105;IPR016024	DOMAIN;HOMOLOGOUS_SUPERFAMILY;FAMILY;HOMOLOGOUS_SUPERFAMILY	Clathrin/coatomer adaptor, adaptin-like, N-terminal;Armadillo-like helical;Adaptor protein complex AP-3, delta subunit;Armadillo-type fold	PF01602 (PFAM);G3DSA:1.25.10.10 (GENE3D);PTHR22781 (PANTHER);SSF48371 (SUPERFAMILY)	GO:0030117/GO:0016192/GO:0006886;;GO:0030123/GO:0015031/GO:0015031/GO:0043226/GO:0009987/GO:0043229/GO:0007034/GO:0006892/GO:0031090/GO:0030117/GO:0048475/GO:0005768/GO:0033365/GO:0071705/GO:0051641/GO:0030119/GO:0072594/GO:0110165/GO:0072665/GO:0006605/GO:0033036/GO:0046907/GO:0005773/GO:0072666/GO:0031982/GO:0031410/GO:0098796/GO:0005622/GO:0071702/GO:0030659/GO:0016020/GO:0006886/GO:0005737/GO…	membrane coat/vesicle-mediated transport/intracellular protein transport;;AP-3 adaptor complex/protein transport/protein transport/organelle/cellular process/intracellular organelle/vacuolar transport/post-Golgi vesicle-mediated transport/organelle membrane/membrane coat/coated membrane/endosome/protein localization to organelle/nitrogen compound transport/cellular localization/AP-type membrane c…	Cellular Component/Biological Process/Biological Process;;Cellular Component/Biological Process/Biological Process/Cellular Component/Biological Process/Cellular Component/Biological Process/Biological Process/Cellular Component/Cellular Component/Cellular Component/Cellular Component/Biological Process/Biological Process/Biological Process/Cellular Component/Biological Process/Cellular Component…
TRINITY_DN329_c0_g1_i30	GIX91870.1	AP-3 complex subunit delta, partial	100	Caerostris darwini	0	P54362	AP-3 complex subunit delta	88.7	1.31e-35	NA	NA	NA	NA	GO:0005215;GO:0005768;GO:0005783;GO:0005794;GO:0007040;GO:0007568;GO:0016192;GO:0031047;GO:0048856	transporter activity;endosome;endoplasmic reticulum;Golgi apparatus;lysosome organization;aging;vesicle-mediated transport;RNA-mediated gene silencing;anatomical structure development	Molecular Function;Cellular Component;Cellular Component;Cellular Component;Biological Process;Biological Process;Biological Process;Biological Process;Biological Process	NA	NA	IPR002553;IPR011989;IPR017105;IPR016024	DOMAIN;HOMOLOGOUS_SUPERFAMILY;FAMILY;HOMOLOGOUS_SUPERFAMILY	Clathrin/coatomer adaptor, adaptin-like, N-terminal;Armadillo-like helical;Adaptor protein complex AP-3, delta subunit;Armadillo-type fold	PF01602 (PFAM);G3DSA:1.25.10.10 (GENE3D);PTHR22781 (PANTHER);SSF48371 (SUPERFAMILY)	GO:0030117/GO:0016192/GO:0006886;;GO:0030123/GO:0015031/GO:0015031/GO:0043226/GO:0009987/GO:0043229/GO:0007034/GO:0006892/GO:0031090/GO:0030117/GO:0048475/GO:0005768/GO:0033365/GO:0071705/GO:0051641/GO:0030119/GO:0072594/GO:0110165/GO:0072665/GO:0006605/GO:0033036/GO:0046907/GO:0005773/GO:0072666/GO:0031982/GO:0031410/GO:0098796/GO:0005622/GO:0071702/GO:0030659/GO:0016020/GO:0006886/GO:0005737/GO…	membrane coat/vesicle-mediated transport/intracellular protein transport;;AP-3 adaptor complex/protein transport/protein transport/organelle/cellular process/intracellular organelle/vacuolar transport/post-Golgi vesicle-mediated transport/organelle membrane/membrane coat/coated membrane/endosome/protein localization to organelle/nitrogen compound transport/cellular localization/AP-type membrane c…	Cellular Component/Biological Process/Biological Process;;Cellular Component/Biological Process/Biological Process/Cellular Component/Biological Process/Cellular Component/Biological Process/Biological Process/Cellular Component/Cellular Component/Cellular Component/Cellular Component/Biological Process/Biological Process/Biological Process/Cellular Component/Biological Process/Cellular Component…
TRINITY_DN12324_c0_g1_i2	GFU71145.1	kelch-like protein 20	100	Trichonephila clavipes	0	B3M9V8	Kelch-like protein diablo	88.7	1.21e-209	NA	NA	NA	NA	GO:0008092;GO:0034330;GO:0036211;GO:0048856	cytoskeletal protein binding;cell junction organization;protein modification process;anatomical structure development	Molecular Function;Biological Process;Biological Process;Biological Process	NA	NA	IPR011333;noIPR;IPR015915;IPR011705;IPR006652;IPR000210;IPR017096;noIPR;IPR000210;noIPR;noIPR;IPR015915;IPR011043;IPR011333	HOMOLOGOUS_SUPERFAMILY;HOMOLOGOUS_SUPERFAMILY;HOMOLOGOUS_SUPERFAMILY;DOMAIN;REPEAT;DOMAIN;FAMILY;FAMILY;DOMAIN;DOMAIN;DOMAIN;HOMOLOGOUS_SUPERFAMILY;HOMOLOGOUS_SUPERFAMILY;HOMOLOGOUS_SUPERFAMILY	SKP1/BTB/POZ domain superfamily;SKP1/BTB/POZ domain superfamily;Kelch-type beta propeller;BTB/Kelch-associated;Kelch repeat type 1;BTB/POZ domain;BTB-kelch protein;BTB-kelch protein;BTB/POZ domain;BTB/POZ domain;BTB/POZ domain;Kelch-type beta propeller;Galactose oxidase/kelch, beta-propeller;SKP1/BTB/POZ domain superfamily	G3DSA:3.30.710.10 (GENE3D);G3DSA:1.25.40.420 (GENE3D);G3DSA:2.120.10.80 (GENE3D);PF07707 (PFAM);PF01344 (PFAM);PF00651 (PFAM);PIRSF037037 (PIRSF);PTHR24412 (PANTHER);PS50097 (PROSITE_PROFILES);cd18249 (CDD);cd18459 (CDD);SSF117281 (SUPERFAMILY);SSF50965 (SUPERFAMILY);SSF54695 (SUPERFAMILY)	;;GO:0005515;;GO:0005515;GO:0005515;;;GO:0005515;;;GO:0005515;;	;;protein binding;;protein binding;protein binding;;;protein binding;;;protein binding;;	;;Molecular Function;;Molecular Function;Molecular Function;;;Molecular Function;;;Molecular Function;;
TRINITY_DN12324_c0_g1_i2	GFU71145.1	kelch-like protein 20	100	Trichonephila clavipes	0	B3M9V8	Kelch-like protein diablo	88.7	1.21e-209	NA	NA	NA	NA	GO:0008092;GO:0034330;GO:0036211;GO:0048856	cytoskeletal protein binding;cell junction organization;protein modification process;anatomical structure development	Molecular Function;Biological Process;Biological Process;Biological Process	NA	NA	IPR011333;noIPR;IPR015915;IPR011705;IPR006652;IPR000210;IPR017096;noIPR;IPR000210;noIPR;noIPR;IPR015915;IPR011043;IPR011333	HOMOLOGOUS_SUPERFAMILY;HOMOLOGOUS_SUPERFAMILY;HOMOLOGOUS_SUPERFAMILY;DOMAIN;REPEAT;DOMAIN;FAMILY;FAMILY;DOMAIN;DOMAIN;DOMAIN;HOMOLOGOUS_SUPERFAMILY;HOMOLOGOUS_SUPERFAMILY;HOMOLOGOUS_SUPERFAMILY	SKP1/BTB/POZ domain superfamily;SKP1/BTB/POZ domain superfamily;Kelch-type beta propeller;BTB/Kelch-associated;Kelch repeat type 1;BTB/POZ domain;BTB-kelch protein;BTB-kelch protein;BTB/POZ domain;BTB/POZ domain;BTB/POZ domain;Kelch-type beta propeller;Galactose oxidase/kelch, beta-propeller;SKP1/BTB/POZ domain superfamily	G3DSA:3.30.710.10 (GENE3D);G3DSA:1.25.40.420 (GENE3D);G3DSA:2.120.10.80 (GENE3D);PF07707 (PFAM);PF01344 (PFAM);PF00651 (PFAM);PIRSF037037 (PIRSF);PTHR24412 (PANTHER);PS50097 (PROSITE_PROFILES);cd18249 (CDD);cd18459 (CDD);SSF117281 (SUPERFAMILY);SSF50965 (SUPERFAMILY);SSF54695 (SUPERFAMILY)	;;GO:0005515;;GO:0005515;GO:0005515;;;GO:0005515;;;GO:0005515;;	;;protein binding;;protein binding;protein binding;;;protein binding;;;protein binding;;	;;Molecular Function;;Molecular Function;Molecular Function;;;Molecular Function;;;Molecular Function;;
TRINITY_DN778_c0_g2_i1	XP_015908074.1	ubiquitin-conjugating enzyme E2 N	100	Parasteatoda tepidariorum	0	Q0P5K3	Ubiquitin-conjugating enzyme E2 N	89.4	1.02e-98	A0A2L2YIQ5;A0A2L2YIQ5;A0A2L2YIQ5;A0A2L2YIQ5	GO:0000166-IEA;GO:0016740-IEA;GO:0016874-IEA;GO:0005524-IEA	nucleotide binding-IEA;transferase activity-IEA;ligase activity-IEA;ATP binding-IEA	Molecular Function-IEA;Molecular Function-IEA;Molecular Function-IEA;Molecular Function-IEA	GO:0016740;GO:0016874	transferase activity;ligase activity	Molecular Function;Molecular Function	EC:2;EC:6	Transferases;Ligases	IPR000608;IPR016135;noIPR;IPR000608;IPR000608;IPR016135	DOMAIN;HOMOLOGOUS_SUPERFAMILY;HOMOLOGOUS_SUPERFAMILY;DOMAIN;DOMAIN;HOMOLOGOUS_SUPERFAMILY	Ubiquitin-conjugating enzyme E2;Ubiquitin-conjugating enzyme/RWD-like;Ubiquitin-conjugating enzyme/RWD-like;Ubiquitin-conjugating enzyme E2;Ubiquitin-conjugating enzyme E2;Ubiquitin-conjugating enzyme/RWD-like	PF00179 (PFAM);G3DSA:3.10.110.10 (GENE3D);PTHR24067 (PANTHER);PS50127 (PROSITE_PROFILES);cd00195 (CDD);SSF54495 (SUPERFAMILY)	;;;;;	;;;;;	;;;;;
TRINITY_DN778_c0_g2_i1	XP_015908074.1	ubiquitin-conjugating enzyme E2 N	100	Parasteatoda tepidariorum	0	Q0P5K3	Ubiquitin-conjugating enzyme E2 N	89.4	1.02e-98	A0A2L2YIQ5;A0A2L2YIQ5;A0A2L2YIQ5;A0A2L2YIQ5	GO:0000166-IEA;GO:0016740-IEA;GO:0016874-IEA;GO:0005524-IEA	nucleotide binding-IEA;transferase activity-IEA;ligase activity-IEA;ATP binding-IEA	Molecular Function-IEA;Molecular Function-IEA;Molecular Function-IEA;Molecular Function-IEA	GO:0016740;GO:0016874	transferase activity;ligase activity	Molecular Function;Molecular Function	EC:2;EC:6	Transferases;Ligases	IPR000608;IPR016135;noIPR;IPR000608;IPR000608;IPR016135	DOMAIN;HOMOLOGOUS_SUPERFAMILY;HOMOLOGOUS_SUPERFAMILY;DOMAIN;DOMAIN;HOMOLOGOUS_SUPERFAMILY	Ubiquitin-conjugating enzyme E2;Ubiquitin-conjugating enzyme/RWD-like;Ubiquitin-conjugating enzyme/RWD-like;Ubiquitin-conjugating enzyme E2;Ubiquitin-conjugating enzyme E2;Ubiquitin-conjugating enzyme/RWD-like	PF00179 (PFAM);G3DSA:3.10.110.10 (GENE3D);PTHR24067 (PANTHER);PS50127 (PROSITE_PROFILES);cd00195 (CDD);SSF54495 (SUPERFAMILY)	;;;;;	;;;;;	;;;;;
TRINITY_DN135_c2_g1_i1	KAF8782081.1	DDB1- and CUL4-associated factor 7 like protein	100	Argiope bruennichi/Araneus ventricosus	0	P61962	DDB1- and CUL4-associated factor 7	89.6	6.07e-244	NA	NA	NA	NA	NA	NA	NA	NA	NA	IPR015943;IPR045159;IPR001680;IPR036322	HOMOLOGOUS_SUPERFAMILY;FAMILY;REPEAT;HOMOLOGOUS_SUPERFAMILY	WD40/YVTN repeat-like-containing domain superfamily;WD repeat-containing protein DCAF7-like;WD40 repeat;WD40-repeat-containing domain superfamily	G3DSA:2.130.10.10 (GENE3D);PTHR19919 (PANTHER);PS50082 (PROSITE_PROFILES);SSF50978 (SUPERFAMILY)	GO:0005515;GO:0043231/GO:0043226/GO:0110165/GO:0043229/GO:0005634/GO:0005622/GO:0043227/GO:0016020;GO:0005515;GO:0005515	protein binding;intracellular membrane-bounded organelle/organelle/cellular anatomical entity/intracellular organelle/nucleus/intracellular anatomical structure/membrane-bounded organelle/membrane;protein binding;protein binding	Molecular Function;Cellular Component/Cellular Component/Cellular Component/Cellular Component/Cellular Component/Cellular Component/Cellular Component/Cellular Component;Molecular Function;Molecular Function
TRINITY_DN135_c2_g1_i4	KAF8782081.1	DDB1- and CUL4-associated factor 7 like protein	100	Argiope bruennichi/Araneus ventricosus	0	P61962	DDB1- and CUL4-associated factor 7	89.6	6.07e-244	NA	NA	NA	NA	NA	NA	NA	NA	NA	IPR015943;IPR045159;IPR001680;IPR036322	HOMOLOGOUS_SUPERFAMILY;FAMILY;REPEAT;HOMOLOGOUS_SUPERFAMILY	WD40/YVTN repeat-like-containing domain superfamily;WD repeat-containing protein DCAF7-like;WD40 repeat;WD40-repeat-containing domain superfamily	G3DSA:2.130.10.10 (GENE3D);PTHR19919 (PANTHER);PS50082 (PROSITE_PROFILES);SSF50978 (SUPERFAMILY)	GO:0005515;GO:0043231/GO:0043226/GO:0110165/GO:0043229/GO:0005634/GO:0005622/GO:0043227/GO:0016020;GO:0005515;GO:0005515	protein binding;intracellular membrane-bounded organelle/organelle/cellular anatomical entity/intracellular organelle/nucleus/intracellular anatomical structure/membrane-bounded organelle/membrane;protein binding;protein binding	Molecular Function;Cellular Component/Cellular Component/Cellular Component/Cellular Component/Cellular Component/Cellular Component/Cellular Component/Cellular Component;Molecular Function;Molecular Function
TRINITY_DN8879_c0_g1_i2	KAF8763824.1	MOB kinase activator 1B like protein	100	Argiope bruennichi/Araneus ventricosus	0	Q7L9L4	MOB kinase activator 1B	89.8	2.23e-147	NA	NA	NA	NA	NA	NA	NA	NA	NA	IPR005301;IPR036703;IPR005301;IPR036703	FAMILY;HOMOLOGOUS_SUPERFAMILY;FAMILY;HOMOLOGOUS_SUPERFAMILY	MOB kinase activator family;MOB kinase activator superfamily;MOB kinase activator family;MOB kinase activator superfamily	PF03637 (PFAM);G3DSA:1.20.140.30 (GENE3D);PTHR22599 (PANTHER);SSF101152 (SUPERFAMILY)	;;GO:0048518/GO:0043226/GO:0030234/GO:0009987/GO:0043229/GO:0016772/GO:0016740/GO:0140096/GO:0043170/GO:0042327/GO:0019538/GO:0030295/GO:0001934/GO:0008047/GO:0051173/GO:0031399/GO:0031323/GO:0051246/GO:0051716/GO:0004672/GO:0006464/GO:1901564/GO:0009893/GO:0065007/GO:0032270/GO:0010562/GO:0006468/GO:0110165/GO:0008152/GO:0031325/GO:0051171/GO:0044238/GO:0035329/GO:0080090/GO:0016310/GO:0043412/G…	;;positive regulation of biological process/organelle/enzyme regulator activity/cellular process/intracellular organelle/transferase activity, transferring phosphorus-containing groups/transferase activity/catalytic activity, acting on a protein/macromolecule metabolic process/positive regulation of phosphorylation/protein metabolic process/protein kinase activator activity/positive regulation of…	;;Biological Process/Cellular Component/Molecular Function/Biological Process/Cellular Component/Molecular Function/Molecular Function/Molecular Function/Biological Process/Biological Process/Biological Process/Molecular Function/Biological Process/Molecular Function/Biological Process/Biological Process/Biological Process/Biological Process/Biological Process/Molecular Function/Biological Proces…
TRINITY_DN587_c0_g3_i1	GFQ73390.1	ras-related protein Rab-1A	100	Trichonephila clavata/Trichonephila clavipes	0	Q05974	Ras-related protein Rab-1A	89.8	1e-129	NA	NA	NA	NA	NA	NA	NA	NA	NA	noIPR;IPR027417;IPR001806;IPR005225;noIPR;noIPR;IPR001806;noIPR;noIPR;noIPR;noIPR;IPR027417	DOMAIN;HOMOLOGOUS_SUPERFAMILY;FAMILY;DOMAIN;DOMAIN;DOMAIN;FAMILY;FAMILY;FAMILY;FAMILY;FAMILY;HOMOLOGOUS_SUPERFAMILY	Zinc finger, ZZ-type;P-loop containing nucleoside triphosphate hydrolase;Small GTPase;Small GTP-binding protein domain;Small GTP-binding protein domain;Small GTP-binding protein domain;Small GTPase;Small GTPase;Small GTPase;Small GTPase;Small GTPase;P-loop containing nucleoside triphosphate hydrolase	PR00449 (PRINTS);G3DSA:3.40.50.300 (GENE3D);PF00071 (PFAM);TIGR00231 (TIGRFAM);mobidb-lite (MOBIDB_LITE);PTHR47977 (PANTHER);PS51421 (PROSITE_PROFILES);PS51419 (PROSITE_PROFILES);PS51420 (PROSITE_PROFILES);PS51417 (PROSITE_PROFILES);cd01869 (CDD);SSF52540 (SUPERFAMILY)	;;GO:0003924/GO:0005525;GO:0005525;;;GO:0003924/GO:0005525;;;;;	;;GTPase activity/GTP binding;GTP binding;;;GTPase activity/GTP binding;;;;;	;;Molecular Function/Molecular Function;Molecular Function;;;Molecular Function/Molecular Function;;;;;
TRINITY_DN1736_c0_g1_i11	KAF8764138.1	14-3-3 protein zeta like protein	100	Argiope bruennichi/Araneus ventricosus/Nephila pilipes/Trichonephila clavipes/Trichonephila inaurata madagascariensis	0	Q2F637	14-3-3 protein zeta	90	1.3e-78	NA	NA	NA	NA	GO:0000278;GO:0005576;GO:0005634;GO:0006457;GO:0007010;GO:0007059;GO:0007163;GO:0022414;GO:0030154;GO:0036211;GO:0048856;GO:0050877;GO:0098772	mitotic cell cycle;extracellular region;nucleus;protein folding;cytoskeleton organization;chromosome segregation;establishment or maintenance of cell polarity;reproductive process;cell differentiation;protein modification process;anatomical structure development;nervous system process;molecular function regulator activity	Biological Process;Cellular Component;Cellular Component;Biological Process;Biological Process;Biological Process;Biological Process;Biological Process;Biological Process;Biological Process;Biological Process;Biological Process;Molecular Function	NA	NA	IPR000308;IPR023410;IPR036815;IPR000308;IPR036815	FAMILY;DOMAIN;HOMOLOGOUS_SUPERFAMILY;FAMILY;HOMOLOGOUS_SUPERFAMILY	14-3-3 protein;14-3-3 domain;14-3-3 domain superfamily;14-3-3 protein;14-3-3 domain superfamily	PR00305 (PRINTS);PF00244 (PFAM);G3DSA:1.20.190.20 (GENE3D);PTHR18860 (PANTHER);SSF48445 (SUPERFAMILY)	;;;GO:0005737/GO:0110165/GO:0009987/GO:0070727/GO:0050789/GO:0051179/GO:0034613/GO:0033036/GO:0023052/GO:0007165/GO:0005622/GO:0051716/GO:0008104/GO:0050896/GO:0065007/GO:0050794/GO:0007154/GO:0051641;	;;;cytoplasm/cellular anatomical entity/cellular process/cellular macromolecule localization/regulation of biological process/localization/protein localization/macromolecule localization/signaling/signal transduction/intracellular anatomical structure/cellular response to stimulus/protein localization/response to stimulus/biological regulation/regulation of cellular process/cell communication/cel…	;;;Cellular Component/Cellular Component/Biological Process/Biological Process/Biological Process/Biological Process/Biological Process/Biological Process/Biological Process/Biological Process/Cellular Component/Biological Process/Biological Process/Biological Process/Biological Process/Biological Process/Biological Process/Biological Process;
TRINITY_DN1736_c0_g1_i2	KAF8764138.1	14-3-3 protein zeta like protein	100	Argiope bruennichi/Araneus ventricosus/Nephila pilipes/Trichonephila clavipes/Trichonephila inaurata madagascariensis	0	Q2F637	14-3-3 protein zeta	90	1.3e-78	NA	NA	NA	NA	GO:0000278;GO:0005576;GO:0005634;GO:0006457;GO:0007010;GO:0007059;GO:0007163;GO:0022414;GO:0030154;GO:0036211;GO:0048856;GO:0050877;GO:0098772	mitotic cell cycle;extracellular region;nucleus;protein folding;cytoskeleton organization;chromosome segregation;establishment or maintenance of cell polarity;reproductive process;cell differentiation;protein modification process;anatomical structure development;nervous system process;molecular function regulator activity	Biological Process;Cellular Component;Cellular Component;Biological Process;Biological Process;Biological Process;Biological Process;Biological Process;Biological Process;Biological Process;Biological Process;Biological Process;Molecular Function	NA	NA	IPR000308;IPR023410;IPR036815;IPR000308;IPR036815	FAMILY;DOMAIN;HOMOLOGOUS_SUPERFAMILY;FAMILY;HOMOLOGOUS_SUPERFAMILY	14-3-3 protein;14-3-3 domain;14-3-3 domain superfamily;14-3-3 protein;14-3-3 domain superfamily	PR00305 (PRINTS);PF00244 (PFAM);G3DSA:1.20.190.20 (GENE3D);PTHR18860 (PANTHER);SSF48445 (SUPERFAMILY)	;;;GO:0005737/GO:0110165/GO:0009987/GO:0070727/GO:0050789/GO:0051179/GO:0034613/GO:0033036/GO:0023052/GO:0007165/GO:0005622/GO:0051716/GO:0008104/GO:0050896/GO:0065007/GO:0050794/GO:0007154/GO:0051641;	;;;cytoplasm/cellular anatomical entity/cellular process/cellular macromolecule localization/regulation of biological process/localization/protein localization/macromolecule localization/signaling/signal transduction/intracellular anatomical structure/cellular response to stimulus/protein localization/response to stimulus/biological regulation/regulation of cellular process/cell communication/cel…	;;;Cellular Component/Cellular Component/Biological Process/Biological Process/Biological Process/Biological Process/Biological Process/Biological Process/Biological Process/Biological Process/Cellular Component/Biological Process/Biological Process/Biological Process/Biological Process/Biological Process/Biological Process/Biological Process;
TRINITY_DN1736_c0_g1_i11	KAF8764138.1	14-3-3 protein zeta like protein	100	Argiope bruennichi/Araneus ventricosus/Nephila pilipes/Trichonephila clavipes/Trichonephila inaurata madagascariensis	0	Q2F637	14-3-3 protein zeta	90	1.3e-78	NA	NA	NA	NA	GO:0000278;GO:0005576;GO:0005634;GO:0006457;GO:0007010;GO:0007059;GO:0007163;GO:0022414;GO:0030154;GO:0036211;GO:0048856;GO:0050877;GO:0098772	mitotic cell cycle;extracellular region;nucleus;protein folding;cytoskeleton organization;chromosome segregation;establishment or maintenance of cell polarity;reproductive process;cell differentiation;protein modification process;anatomical structure development;nervous system process;molecular function regulator activity	Biological Process;Cellular Component;Cellular Component;Biological Process;Biological Process;Biological Process;Biological Process;Biological Process;Biological Process;Biological Process;Biological Process;Biological Process;Molecular Function	NA	NA	IPR000308;IPR023410;IPR036815;IPR000308;IPR036815	FAMILY;DOMAIN;HOMOLOGOUS_SUPERFAMILY;FAMILY;HOMOLOGOUS_SUPERFAMILY	14-3-3 protein;14-3-3 domain;14-3-3 domain superfamily;14-3-3 protein;14-3-3 domain superfamily	PR00305 (PRINTS);PF00244 (PFAM);G3DSA:1.20.190.20 (GENE3D);PTHR18860 (PANTHER);SSF48445 (SUPERFAMILY)	;;;GO:0005737/GO:0110165/GO:0009987/GO:0070727/GO:0050789/GO:0051179/GO:0034613/GO:0033036/GO:0023052/GO:0007165/GO:0005622/GO:0051716/GO:0008104/GO:0050896/GO:0065007/GO:0050794/GO:0007154/GO:0051641;	;;;cytoplasm/cellular anatomical entity/cellular process/cellular macromolecule localization/regulation of biological process/localization/protein localization/macromolecule localization/signaling/signal transduction/intracellular anatomical structure/cellular response to stimulus/protein localization/response to stimulus/biological regulation/regulation of cellular process/cell communication/cel…	;;;Cellular Component/Cellular Component/Biological Process/Biological Process/Biological Process/Biological Process/Biological Process/Biological Process/Biological Process/Biological Process/Cellular Component/Biological Process/Biological Process/Biological Process/Biological Process/Biological Process/Biological Process/Biological Process;
TRINITY_DN1736_c0_g1_i2	KAF8764138.1	14-3-3 protein zeta like protein	100	Argiope bruennichi/Araneus ventricosus/Nephila pilipes/Trichonephila clavipes/Trichonephila inaurata madagascariensis	0	Q2F637	14-3-3 protein zeta	90	1.3e-78	NA	NA	NA	NA	GO:0000278;GO:0005576;GO:0005634;GO:0006457;GO:0007010;GO:0007059;GO:0007163;GO:0022414;GO:0030154;GO:0036211;GO:0048856;GO:0050877;GO:0098772	mitotic cell cycle;extracellular region;nucleus;protein folding;cytoskeleton organization;chromosome segregation;establishment or maintenance of cell polarity;reproductive process;cell differentiation;protein modification process;anatomical structure development;nervous system process;molecular function regulator activity	Biological Process;Cellular Component;Cellular Component;Biological Process;Biological Process;Biological Process;Biological Process;Biological Process;Biological Process;Biological Process;Biological Process;Biological Process;Molecular Function	NA	NA	IPR000308;IPR023410;IPR036815;IPR000308;IPR036815	FAMILY;DOMAIN;HOMOLOGOUS_SUPERFAMILY;FAMILY;HOMOLOGOUS_SUPERFAMILY	14-3-3 protein;14-3-3 domain;14-3-3 domain superfamily;14-3-3 protein;14-3-3 domain superfamily	PR00305 (PRINTS);PF00244 (PFAM);G3DSA:1.20.190.20 (GENE3D);PTHR18860 (PANTHER);SSF48445 (SUPERFAMILY)	;;;GO:0005737/GO:0110165/GO:0009987/GO:0070727/GO:0050789/GO:0051179/GO:0034613/GO:0033036/GO:0023052/GO:0007165/GO:0005622/GO:0051716/GO:0008104/GO:0050896/GO:0065007/GO:0050794/GO:0007154/GO:0051641;	;;;cytoplasm/cellular anatomical entity/cellular process/cellular macromolecule localization/regulation of biological process/localization/protein localization/macromolecule localization/signaling/signal transduction/intracellular anatomical structure/cellular response to stimulus/protein localization/response to stimulus/biological regulation/regulation of cellular process/cell communication/cel…	;;;Cellular Component/Cellular Component/Biological Process/Biological Process/Biological Process/Biological Process/Biological Process/Biological Process/Biological Process/Biological Process/Cellular Component/Biological Process/Biological Process/Biological Process/Biological Process/Biological Process/Biological Process/Biological Process;
TRINITY_DN173_c0_g1_i1	GFQ99254.1	26S proteasome regulatory subunit 4	100	Trichonephila clavata/Nephila pilipes/Trichonephila clavipes	0	P48601	26S proteasome regulatory subunit 4	90	2.42e-251	NA	NA	NA	NA	NA	NA	NA	NA	NA	IPR032501;IPR012340;IPR027417;IPR005937;IPR003959;noIPR;noIPR;noIPR;noIPR;noIPR;IPR027417	DOMAIN;HOMOLOGOUS_SUPERFAMILY;HOMOLOGOUS_SUPERFAMILY;FAMILY;DOMAIN;DOMAIN;DOMAIN;DOMAIN;DOMAIN;DOMAIN;HOMOLOGOUS_SUPERFAMILY	Proteasomal ATPase OB C-terminal domain;Nucleic acid-binding, OB-fold;P-loop containing nucleoside triphosphate hydrolase;26S proteasome regulatory subunit P45-like;ATPase, AAA-type, core;ATPase, AAA-type, core;ATPase, AAA-type, core;ATPase, AAA-type, core;ATPase, AAA-type, core;ATPase, AAA-type, core;P-loop containing nucleoside triphosphate hydrolase	PF16450 (PFAM);G3DSA:2.40.50.140 (GENE3D);G3DSA:3.40.50.300 (GENE3D);TIGR01242 (TIGRFAM);PF00004 (PFAM);G3DSA:1.10.8.60 (GENE3D);mobidb-lite (MOBIDB_LITE);mobidb-lite (MOBIDB_LITE);PTHR23073 (PANTHER);cd00009 (CDD);SSF52540 (SUPERFAMILY)	;;;GO:0030163/GO:0036402/GO:0005737;GO:0005524/GO:0016887;;;;GO:0140657/GO:0140535/GO:0006511/GO:0009987/GO:0016462/GO:0043170/GO:0016817/GO:0019538/GO:0071704/GO:1905369/GO:0051603/GO:0009056/GO:1901575/GO:0030163/GO:0044260/GO:0009057/GO:0017111/GO:1901564/GO:1902494/GO:0044257/GO:1905368/GO:0043161/GO:0110165/GO:0016787/GO:0008152/GO:0010498/GO:0044238/GO:1901565/GO:0016818/GO:0044267/GO:00436…	;;;protein catabolic process/proteasome-activating activity/cytoplasm;ATP binding/ATP hydrolysis activity;;;;ATP-dependent activity/intracellular protein-containing complex/ubiquitin-dependent protein catabolic process/cellular process/pyrophosphatase activity/macromolecule metabolic process/hydrolase activity, acting on acid anhydrides/protein metabolic process/organic substance metabolic proces…	;;;Biological Process/Molecular Function/Cellular Component;Molecular Function/Molecular Function;;;;Molecular Function/Cellular Component/Biological Process/Biological Process/Molecular Function/Biological Process/Molecular Function/Biological Process/Biological Process/Cellular Component/Biological Process/Biological Process/Biological Process/Biological Process/Biological Process/Biological Pr…
TRINITY_DN1277_c0_g1_i7	KAF8796513.1	Ras-like GTP-binding protein Rho1	100	Argiope bruennichi/Araneus ventricosus	0	P48148	Ras-like GTP-binding protein Rho1	90.1	2.33e-126	NA	NA	NA	NA	NA	NA	NA	NA	NA	noIPR;IPR001806;IPR005225;IPR027417;IPR003578;noIPR;IPR001806;noIPR;noIPR;IPR027417	HOMOLOGOUS_SUPERFAMILY;FAMILY;DOMAIN;HOMOLOGOUS_SUPERFAMILY;FAMILY;FAMILY;FAMILY;FAMILY;FAMILY;HOMOLOGOUS_SUPERFAMILY	SKP1/BTB/POZ domain superfamily;Small GTPase;Small GTP-binding protein domain;P-loop containing nucleoside triphosphate hydrolase;Small GTPase Rho;Small GTPase Rho;Small GTPase;Small GTPase;Small GTPase;P-loop containing nucleoside triphosphate hydrolase	PR00449 (PRINTS);PF00071 (PFAM);TIGR00231 (TIGRFAM);G3DSA:3.40.50.300 (GENE3D);PTHR24072 (PANTHER);PS51419 (PROSITE_PROFILES);PS51421 (PROSITE_PROFILES);PS51420 (PROSITE_PROFILES);cd01870 (CDD);SSF52540 (SUPERFAMILY)	;GO:0005525/GO:0003924;GO:0005525;;GO:0007264/GO:0005525/GO:0000166/GO:0005525/GO:0036094/GO:0003924/GO:0043168/GO:0097159/GO:0016787/GO:0016462/GO:1901265/GO:0032555/GO:0016817/GO:0043167/GO:0019001/GO:0016818/GO:0017076/GO:0035639/GO:0032553/GO:0097367/GO:0005488/GO:0032561/GO:0017111/GO:1901363/GO:0003824;;GO:0005525/GO:0003924;;;	;GTP binding/GTPase activity;GTP binding;;small GTPase mediated signal transduction/GTP binding/nucleotide binding/GTP binding/small molecule binding/GTPase activity/anion binding/organic cyclic compound binding/hydrolase activity/pyrophosphatase activity/nucleoside phosphate binding/purine ribonucleotide binding/hydrolase activity, acting on acid anhydrides/ion binding/guanyl nucleotide binding/…	;Molecular Function/Molecular Function;Molecular Function;;Biological Process/Molecular Function/Molecular Function/Molecular Function/Molecular Function/Molecular Function/Molecular Function/Molecular Function/Molecular Function/Molecular Function/Molecular Function/Molecular Function/Molecular Function/Molecular Function/Molecular Function/Molecular Function/Molecular Function/Molecular Functio…
TRINITY_DN1091_c0_g1_i3	KAF8773682.1	Casein kinase I isoform epsilon like protein	100	Argiope bruennichi/Araneus ventricosus	0	Q7T2E3	Casein kinase I isoform delta-A	90.4	4.36e-206	NA	NA	NA	NA	GO:0005634;GO:0005886;GO:0006886;GO:0006913;GO:0007010;GO:0007163;GO:0012501;GO:0016192;GO:0016740;GO:0023052;GO:0030154;GO:0030163;GO:0036211;GO:0048856;GO:0050886;GO:0065003;GO:0140096	nucleus;plasma membrane;intracellular protein transport;nucleocytoplasmic transport;cytoskeleton organization;establishment or maintenance of cell polarity;programmed cell death;vesicle-mediated transport;transferase activity;signaling;cell differentiation;protein catabolic process;protein modification process;anatomical structure development;endocrine process;protein-containing complex assembly;…	Cellular Component;Cellular Component;Biological Process;Biological Process;Biological Process;Biological Process;Biological Process;Biological Process;Molecular Function;Biological Process;Biological Process;Biological Process;Biological Process;Biological Process;Biological Process;Biological Process;Molecular Function	EC:2.7.1	Transferring phosphorus-containing groups	IPR000719;noIPR;noIPR;noIPR;noIPR;noIPR;noIPR;IPR000719;noIPR;IPR011009	DOMAIN;DOMAIN;DOMAIN;DOMAIN;DOMAIN;DOMAIN;DOMAIN;DOMAIN;DOMAIN;HOMOLOGOUS_SUPERFAMILY	Protein kinase domain;Protein kinase domain;Protein kinase domain;Protein kinase domain;Protein kinase domain;Protein kinase domain;Protein kinase domain;Protein kinase domain;Protein kinase domain;Protein kinase-like domain superfamily	PF00069 (PFAM);G3DSA:1.10.510.10 (GENE3D);mobidb-lite (MOBIDB_LITE);mobidb-lite (MOBIDB_LITE);mobidb-lite (MOBIDB_LITE);mobidb-lite (MOBIDB_LITE);PTHR11909 (PANTHER);PS50011 (PROSITE_PROFILES);cd14125 (CDD);SSF56112 (SUPERFAMILY)	GO:0004672/GO:0006468/GO:0005524;;;;;;GO:0043226/GO:0006900/GO:0006996/GO:0009987/GO:0043229/GO:0016772/GO:0016740/GO:0140096/GO:0043170/GO:0019538/GO:0010324/GO:0051716/GO:0004672/GO:0006464/GO:1901564/GO:0065007/GO:0018209/GO:0006468/GO:0071840/GO:0110165/GO:0008152/GO:0061024/GO:0044238/GO:0006897/GO:0016310/GO:0043412/GO:0050789/GO:0018193/GO:0044237/GO:0005634/GO:0005622/GO:0006807/GO:001604…	protein kinase activity/protein phosphorylation/ATP binding;;;;;;organelle/vesicle budding from membrane/organelle organization/cellular process/intracellular organelle/transferase activity, transferring phosphorus-containing groups/transferase activity/catalytic activity, acting on a protein/macromolecule metabolic process/protein metabolic process/membrane invagination/cellular response to stim…	Molecular Function/Biological Process/Molecular Function;;;;;;Cellular Component/Biological Process/Biological Process/Biological Process/Cellular Component/Molecular Function/Molecular Function/Molecular Function/Biological Process/Biological Process/Biological Process/Biological Process/Molecular Function/Biological Process/Biological Process/Biological Process/Biological Process/Biological Pro…
TRINITY_DN1091_c0_g1_i3	KAF8773682.1	Casein kinase I isoform epsilon like protein	100	Argiope bruennichi/Araneus ventricosus	0	Q7T2E3	Casein kinase I isoform delta-A	90.4	4.36e-206	NA	NA	NA	NA	GO:0005634;GO:0005886;GO:0006886;GO:0006913;GO:0007010;GO:0007163;GO:0012501;GO:0016192;GO:0016740;GO:0023052;GO:0030154;GO:0030163;GO:0036211;GO:0048856;GO:0050886;GO:0065003;GO:0140096	nucleus;plasma membrane;intracellular protein transport;nucleocytoplasmic transport;cytoskeleton organization;establishment or maintenance of cell polarity;programmed cell death;vesicle-mediated transport;transferase activity;signaling;cell differentiation;protein catabolic process;protein modification process;anatomical structure development;endocrine process;protein-containing complex assembly;…	Cellular Component;Cellular Component;Biological Process;Biological Process;Biological Process;Biological Process;Biological Process;Biological Process;Molecular Function;Biological Process;Biological Process;Biological Process;Biological Process;Biological Process;Biological Process;Biological Process;Molecular Function	EC:2.7.1	Transferring phosphorus-containing groups	IPR000719;noIPR;noIPR;noIPR;noIPR;noIPR;noIPR;IPR000719;noIPR;IPR011009	DOMAIN;DOMAIN;DOMAIN;DOMAIN;DOMAIN;DOMAIN;DOMAIN;DOMAIN;DOMAIN;HOMOLOGOUS_SUPERFAMILY	Protein kinase domain;Protein kinase domain;Protein kinase domain;Protein kinase domain;Protein kinase domain;Protein kinase domain;Protein kinase domain;Protein kinase domain;Protein kinase domain;Protein kinase-like domain superfamily	PF00069 (PFAM);G3DSA:1.10.510.10 (GENE3D);mobidb-lite (MOBIDB_LITE);mobidb-lite (MOBIDB_LITE);mobidb-lite (MOBIDB_LITE);mobidb-lite (MOBIDB_LITE);PTHR11909 (PANTHER);PS50011 (PROSITE_PROFILES);cd14125 (CDD);SSF56112 (SUPERFAMILY)	GO:0004672/GO:0006468/GO:0005524;;;;;;GO:0043226/GO:0006900/GO:0006996/GO:0009987/GO:0043229/GO:0016772/GO:0016740/GO:0140096/GO:0043170/GO:0019538/GO:0010324/GO:0051716/GO:0004672/GO:0006464/GO:1901564/GO:0065007/GO:0018209/GO:0006468/GO:0071840/GO:0110165/GO:0008152/GO:0061024/GO:0044238/GO:0006897/GO:0016310/GO:0043412/GO:0050789/GO:0018193/GO:0044237/GO:0005634/GO:0005622/GO:0006807/GO:001604…	protein kinase activity/protein phosphorylation/ATP binding;;;;;;organelle/vesicle budding from membrane/organelle organization/cellular process/intracellular organelle/transferase activity, transferring phosphorus-containing groups/transferase activity/catalytic activity, acting on a protein/macromolecule metabolic process/protein metabolic process/membrane invagination/cellular response to stim…	Molecular Function/Biological Process/Molecular Function;;;;;;Cellular Component/Biological Process/Biological Process/Biological Process/Cellular Component/Molecular Function/Molecular Function/Molecular Function/Biological Process/Biological Process/Biological Process/Biological Process/Molecular Function/Biological Process/Biological Process/Biological Process/Biological Process/Biological Pro…
TRINITY_DN1736_c0_g1_i9	KAF8764138.1	14-3-3 protein zeta like protein	100	Argiope bruennichi/Araneus ventricosus/Nephila pilipes/Trichonephila clavipes/Trichonephila inaurata madagascariensis	0	Q2F637	14-3-3 protein zeta	90.6	2.1e-151	NA	NA	NA	NA	GO:0000278;GO:0005576;GO:0005634;GO:0006457;GO:0007010;GO:0007059;GO:0007163;GO:0022414;GO:0030154;GO:0036211;GO:0048856;GO:0050877;GO:0098772	mitotic cell cycle;extracellular region;nucleus;protein folding;cytoskeleton organization;chromosome segregation;establishment or maintenance of cell polarity;reproductive process;cell differentiation;protein modification process;anatomical structure development;nervous system process;molecular function regulator activity	Biological Process;Cellular Component;Cellular Component;Biological Process;Biological Process;Biological Process;Biological Process;Biological Process;Biological Process;Biological Process;Biological Process;Biological Process;Molecular Function	NA	NA	IPR000308;IPR036815;IPR023410;IPR000308;IPR000308;noIPR;IPR036815	FAMILY;HOMOLOGOUS_SUPERFAMILY;DOMAIN;FAMILY;FAMILY;FAMILY;HOMOLOGOUS_SUPERFAMILY	14-3-3 protein;14-3-3 domain superfamily;14-3-3 domain;14-3-3 protein;14-3-3 protein;14-3-3 protein;14-3-3 domain superfamily	PR00305 (PRINTS);G3DSA:1.20.190.20 (GENE3D);PF00244 (PFAM);PIRSF000868 (PIRSF);PTHR18860 (PANTHER);cd11310 (CDD);SSF48445 (SUPERFAMILY)	;;;;GO:0005737/GO:0110165/GO:0009987/GO:0070727/GO:0050789/GO:0051179/GO:0034613/GO:0033036/GO:0023052/GO:0007165/GO:0005622/GO:0051716/GO:0008104/GO:0050896/GO:0065007/GO:0050794/GO:0007154/GO:0051641;;	;;;;cytoplasm/cellular anatomical entity/cellular process/cellular macromolecule localization/regulation of biological process/localization/protein localization/macromolecule localization/signaling/signal transduction/intracellular anatomical structure/cellular response to stimulus/protein localization/response to stimulus/biological regulation/regulation of cellular process/cell communication/ce…	;;;;Cellular Component/Cellular Component/Biological Process/Biological Process/Biological Process/Biological Process/Biological Process/Biological Process/Biological Process/Biological Process/Cellular Component/Biological Process/Biological Process/Biological Process/Biological Process/Biological Process/Biological Process/Biological Process;;
TRINITY_DN1736_c0_g1_i13	KAF8764138.1	14-3-3 protein zeta like protein	100	Argiope bruennichi/Araneus ventricosus/Nephila pilipes/Trichonephila clavipes/Trichonephila inaurata madagascariensis	0	Q2F637	14-3-3 protein zeta	90.6	2.1e-151	NA	NA	NA	NA	NA	NA	NA	NA	NA	IPR000308;IPR000308;IPR023410;IPR036815;IPR000308;noIPR;IPR036815	FAMILY;FAMILY;DOMAIN;HOMOLOGOUS_SUPERFAMILY;FAMILY;FAMILY;HOMOLOGOUS_SUPERFAMILY	14-3-3 protein;14-3-3 protein;14-3-3 domain;14-3-3 domain superfamily;14-3-3 protein;14-3-3 protein;14-3-3 domain superfamily	PR00305 (PRINTS);PIRSF000868 (PIRSF);PF00244 (PFAM);G3DSA:1.20.190.20 (GENE3D);PTHR18860 (PANTHER);cd11310 (CDD);SSF48445 (SUPERFAMILY)	;;;;GO:0005737/GO:0110165/GO:0009987/GO:0070727/GO:0050789/GO:0051179/GO:0034613/GO:0033036/GO:0023052/GO:0007165/GO:0005622/GO:0051716/GO:0008104/GO:0050896/GO:0065007/GO:0050794/GO:0007154/GO:0051641;;	;;;;cytoplasm/cellular anatomical entity/cellular process/cellular macromolecule localization/regulation of biological process/localization/protein localization/macromolecule localization/signaling/signal transduction/intracellular anatomical structure/cellular response to stimulus/protein localization/response to stimulus/biological regulation/regulation of cellular process/cell communication/ce…	;;;;Cellular Component/Cellular Component/Biological Process/Biological Process/Biological Process/Biological Process/Biological Process/Biological Process/Biological Process/Biological Process/Cellular Component/Biological Process/Biological Process/Biological Process/Biological Process/Biological Process/Biological Process/Biological Process;;
TRINITY_DN1736_c0_g1_i9	KAF8764138.1	14-3-3 protein zeta like protein	100	Argiope bruennichi/Araneus ventricosus/Nephila pilipes/Trichonephila clavipes/Trichonephila inaurata madagascariensis	0	Q2F637	14-3-3 protein zeta	90.6	2.1e-151	NA	NA	NA	NA	GO:0000278;GO:0005576;GO:0005634;GO:0006457;GO:0007010;GO:0007059;GO:0007163;GO:0022414;GO:0030154;GO:0036211;GO:0048856;GO:0050877;GO:0098772	mitotic cell cycle;extracellular region;nucleus;protein folding;cytoskeleton organization;chromosome segregation;establishment or maintenance of cell polarity;reproductive process;cell differentiation;protein modification process;anatomical structure development;nervous system process;molecular function regulator activity	Biological Process;Cellular Component;Cellular Component;Biological Process;Biological Process;Biological Process;Biological Process;Biological Process;Biological Process;Biological Process;Biological Process;Biological Process;Molecular Function	NA	NA	IPR000308;IPR036815;IPR023410;IPR000308;IPR000308;noIPR;IPR036815	FAMILY;HOMOLOGOUS_SUPERFAMILY;DOMAIN;FAMILY;FAMILY;FAMILY;HOMOLOGOUS_SUPERFAMILY	14-3-3 protein;14-3-3 domain superfamily;14-3-3 domain;14-3-3 protein;14-3-3 protein;14-3-3 protein;14-3-3 domain superfamily	PR00305 (PRINTS);G3DSA:1.20.190.20 (GENE3D);PF00244 (PFAM);PIRSF000868 (PIRSF);PTHR18860 (PANTHER);cd11310 (CDD);SSF48445 (SUPERFAMILY)	;;;;GO:0005737/GO:0110165/GO:0009987/GO:0070727/GO:0050789/GO:0051179/GO:0034613/GO:0033036/GO:0023052/GO:0007165/GO:0005622/GO:0051716/GO:0008104/GO:0050896/GO:0065007/GO:0050794/GO:0007154/GO:0051641;;	;;;;cytoplasm/cellular anatomical entity/cellular process/cellular macromolecule localization/regulation of biological process/localization/protein localization/macromolecule localization/signaling/signal transduction/intracellular anatomical structure/cellular response to stimulus/protein localization/response to stimulus/biological regulation/regulation of cellular process/cell communication/ce…	;;;;Cellular Component/Cellular Component/Biological Process/Biological Process/Biological Process/Biological Process/Biological Process/Biological Process/Biological Process/Biological Process/Cellular Component/Biological Process/Biological Process/Biological Process/Biological Process/Biological Process/Biological Process/Biological Process;;
TRINITY_DN2410_c0_g1_i5	KAF8769963.1	Ras-related C3 botulinum toxin substrate 1 like protein	100	Argiope bruennichi/Nephila pilipes/Trichonephila clavipes/Trichonephila inaurata madagascariensis/Caerostris darwini/Caerostris extrusa	0	P62998	Ras-related C3 botulinum toxin substrate 1	91.7	1.25e-130	NA	NA	NA	NA	NA	NA	NA	NA	NA	noIPR;IPR027417;IPR005225;IPR001806;IPR003578;noIPR;IPR001806;noIPR;noIPR;IPR027417	HOMOLOGOUS_SUPERFAMILY;HOMOLOGOUS_SUPERFAMILY;DOMAIN;FAMILY;FAMILY;FAMILY;FAMILY;FAMILY;FAMILY;HOMOLOGOUS_SUPERFAMILY	WD40-repeat-containing domain superfamily;P-loop containing nucleoside triphosphate hydrolase;Small GTP-binding protein domain;Small GTPase;Small GTPase Rho;Small GTPase Rho;Small GTPase;Small GTPase;Small GTPase;P-loop containing nucleoside triphosphate hydrolase	PR00449 (PRINTS);G3DSA:3.40.50.300 (GENE3D);TIGR00231 (TIGRFAM);PF00071 (PFAM);PTHR24072 (PANTHER);PS51419 (PROSITE_PROFILES);PS51421 (PROSITE_PROFILES);PS51420 (PROSITE_PROFILES);cd01871 (CDD);SSF52540 (SUPERFAMILY)	;;GO:0005525;GO:0003924/GO:0005525;GO:0005525/GO:0007264/GO:0006935/GO:0032956/GO:0043226/GO:0048468/GO:0097159/GO:0097485/GO:0022603/GO:0042995/GO:0065007/GO:0048812/GO:0007399/GO:0003924/GO:0016787/GO:0048731/GO:0050789/GO:0031410/GO:0005622/GO:0005488/GO:0050896/GO:0000904/GO:0065008/GO:0005525/GO:0016817/GO:0019900/GO:0007010/GO:0032553/GO:0097367/GO:0048666/GO:0009605/GO:0007163/GO:0097708/G…	;;GTP binding;GTPase activity/GTP binding;GTP binding/small GTPase mediated signal transduction/chemotaxis/regulation of actin cytoskeleton organization/organelle/cell development/organic cyclic compound binding/neuron projection guidance/regulation of anatomical structure morphogenesis/cell projection/biological regulation/neuron projection morphogenesis/nervous system development/GTPase activit…	;;Molecular Function;Molecular Function/Molecular Function;Molecular Function/Biological Process/Biological Process/Biological Process/Cellular Component/Biological Process/Molecular Function/Biological Process/Biological Process/Cellular Component/Biological Process/Biological Process/Biological Process/Molecular Function/Molecular Function/Biological Process/Biological Process/Cellular Componen…
[truncated: 16,953 more rows]

## Sheet: Table_S3
Table S3. Differentially expressed transcripts between color morphs
The column code refers to the number in Figure 3 (volcano plots).
Comparison	trans_id	baseMean	log2FoldChange	lfcSE	stat	pvalue	padj	diffexpressed	code
Orange vs. Yellow	TRINITY_DN7536_c0_g1_i11	100.256	5.11545	1.14814	4.45544	8.37e-06	0.00183046	UP	12
Orange vs. Yellow	TRINITY_DN27843_c0_g1_i1	8.02262	4.15869	1.056	3.93815	8.21e-05	0.00961141	UP	19
Orange vs. Yellow	TRINITY_DN4813_c0_g1_i3	32.661	-5.64053	1.26196	-4.46965	7.83e-06	0.0017523	DOWN	27
Orange vs. Yellow	TRINITY_DN843_c0_g1_i2	179.555	8.47284	1.31433	6.44649	1.14e-10	3.79e-07	UP	29
Orange vs. Yellow	TRINITY_DN2713_c0_g1_i21	60.6163	-7.27653	1.18621	-6.13428	8.55e-10	1.8e-06	DOWN	34
Orange vs. Yellow	TRINITY_DN5173_c0_g1_i6	144.395	-4.35948	1.27745	-3.41263	0.000643387	0.0388311	DOWN	43
Orange vs. Yellow	TRINITY_DN5032_c0_g1_i3	32.172	5.71051	1.27664	4.47309	7.71e-06	0.00175173	UP	45
Orange vs. Yellow	TRINITY_DN5661_c0_g1_i19	211.23	-4.07263	1.01058	-4.02998	5.58e-05	0.00747289	DOWN	46
Orange vs. Yellow	TRINITY_DN5661_c0_g1_i2	7.19212	-4.59586	0.9677	-4.74926	2.04e-06	0.000685753	DOWN	47
Orange vs. Yellow	TRINITY_DN4771_c0_g1_i8	35.6039	-5.24181	1.20882	-4.3363	1.45e-05	0.0028059	DOWN	48
Orange vs. Yellow	TRINITY_DN3240_c0_g1_i9	9.41328	-5.03713	1.12278	-4.4863	7.25e-06	0.00167665	DOWN	54
Orange vs. Yellow	TRINITY_DN1842_c0_g1_i1	1216.96	11.0269	1.2725	8.66555	4.49e-18	1.04e-13	UP	NA
Orange vs. Yellow	TRINITY_DN8989_c0_g1_i8	291.437	9.77202	1.18656	8.23556	1.79e-16	1.38e-12	UP	NA
Orange vs. Yellow	TRINITY_DN5047_c0_g1_i8	30.9317	-6.87987	1.00182	-6.86736	6.54e-12	3.79e-08	DOWN	NA
[truncated: 3,751 more rows]

## Sheet: Table_S4
Table S4. Differentially expressed transcripts in a color associated pattern.
[truncated: 571 more rows]

[truncated: 1 more sheets: Table_S5]
